# Supplementary material for: TOP1α, UPF1, and TTG2 regulate seed size in a parental dosage–dependent manner
Source: PLoS Biol. 2020 Nov 6;18(11):e3000930. doi: 10.1371/journal.pbio.3000930 (PMC7673560; doi:10.1371/journal.pbio.3000930)
Supplement: S1 Data — From Figs 1B, 2C–2E, 3A, 3C–3J, 4A, 4B, 4E–4H, 5A, 5C, and 6B–6D. (XLSX) [file pbio.3000930.s011.xlsx]

## Sheet: Fig. 1B
WT	top1¦Á-10	top1¦Á-10 gTOP1¦Á-4HA #1	upf1-1	upf1-1 gUPF1-3FLAG #1-1	upf1-1 gUPF1-3FLAG #2-1	upf1-1 gUPF1-3FLAG #3-1
0.07484	0.12251	0.08124	0.13638	0.11557	0.08482	0.09402
0.08246	0.10298	0.07683	0.1348	0.11515	0.11388	0.09267
0.07968	0.12158	0.08187	0.13449	0.11513	0.07263	0.10989
0.08136	0.11826	0.08958	0.13409	0.11151	0.09222	0.11808
0.09316	0.10608	0.08164	0.1337	0.11137	0.08064	0.08404
0.09504	0.10737	0.09019	0.13313	0.11024	0.09736	0.08286
0.07127	0.09957	0.09461	0.1322	0.10931	0.06675	0.12234
0.09139	0.11386	0.07371	0.13088	0.10873	0.11393	0.08159
0.0776	0.11752	0.0897	0.13071	0.10793	0.08357	0.12141
0.07533	0.10738	0.09146	0.1307	0.10703	0.1125	0.06345
0.09363	0.13989	0.07536	0.12963	0.1067	0.11245	0.0702
0.07874	0.12718	0.08571	0.12875	0.10365	0.07223	0.08017
0.08779	0.09852	0.07973	0.1279	0.1029	0.11199	0.11797
0.08843	0.10107	0.08166	0.12774	0.10209	0.08151	0.11546
0.09696	0.11324	0.09436	0.12572	0.10094	0.11111	0.11446
0.10332	0.12424	0.09202	0.12568	0.10089	0.11065	0.11398
0.07526	0.10261	0.09936	0.12449	0.10044	0.11033	0.11346
0.07657	0.09724	0.07724	0.12241	0.10024	0.11004	0.1133
0.07429	0.11536	0.08647	0.1223	0.09989	0.10905	0.11309
0.0728	0.09607	0.07627	0.12195	0.09962	0.10832	0.11122
0.08166	0.12724	0.07874	0.12193	0.09925	0.10815	0.11031
0.08379	0.12299	0.08037	0.12185	0.09923	0.10536	0.11011
0.09334	0.09534	0.08578	0.1214	0.09881	0.10488	0.10991
0.08562	0.10189	0.09136	0.12098	0.09836	0.10454	0.10972
0.07037	0.11051	0.0876	0.12096	0.09803	0.10381	0.10963
0.08046	0.12359	0.09017	0.12046	0.09738	0.10371	0.10685
0.07733	0.1058	0.08046	0.12036	0.09669	0.10335	0.10633
0.08649	0.11415	0.07733	0.11996	0.09647	0.10281	0.10617
0.07824	0.10638	0.08649	0.11951	0.09616	0.10269	0.10522
0.09098	0.12904	0.0798	0.11923	0.09549	0.10181	0.10506
0.08657	0.12027	0.08916	0.11902	0.09516	0.10178	0.10504
0.0895	0.1132	0.08917	0.11893	0.09504	0.10173	0.10494
0.06209	0.12193	0.08681	0.11876	0.09496	0.10134	0.10402
0.08926	0.10628	0.06334	0.11874	0.09472	0.10089	0.10391
0.07516	0.12037	0.08748	0.11849	0.0946	0.10077	0.10387
0.09744	0.10975	0.07741	0.11842	0.09445	0.10044	0.1038
0.07465	0.10086	0.09451	0.11797	0.09444	0.10038	0.10263
0.10622	0.10574	0.07614	0.11786	0.0944	0.10021	0.1025
0.08107	0.12514	0.10409	0.11782	0.09435	0.09979	0.10235
0.07821	0.13876	0.08351	0.11758	0.09433	0.09949	0.10206
0.0702	0.11239	0.07586	0.11743	0.09428	0.09909	0.10197
0.07054	0.10798	0.07161	0.11732	0.09398	0.09814	0.10173
0.08628	0.10186	0.06912	0.11679	0.09352	0.09786	0.10062
0.06623	0.09986	0.08887	0.11633	0.09342	0.09781	0.10061
0.08288	0.10473	0.06425	0.11629	0.09339	0.09777	0.10053
0.08393	0.12123	0.08454	0.11627	0.09327	0.09771	0.10032
0.08466	0.1111	0.08225	0.11615	0.09321	0.09718	0.10008
0.09958	0.08845	0.0872	0.11598	0.09318	0.09684	0.09997
0.07405	0.11218	0.09659	0.11571	0.09315	0.09632	0.09993
0.08738	0.10546	0.07553	0.1155	0.09314	0.09615	0.09957
0.08387	0.13043	0.08563	0.11548	0.09302	0.09599	0.0988
0.09137	0.10075	0.08638	0.11546	0.09266	0.09597	0.09879
0.0846	0.11985	0.08863	0.11522	0.09266	0.09535	0.09873
0.08542	0.1099	0.08629	0.11514	0.09259	0.09502	0.09873
0.08727	0.10395	0.08371	0.11512	0.09242	0.09487	0.09864
0.08274	0.14026	0.08988	0.11508	0.09235	0.09485	0.09849
0.10316	0.14347	0.08026	0.11502	0.09234	0.09465	0.09812
0.07997	0.09964	0.10522	0.1146	0.09208	0.09438	0.0981
0.07256	0.11666	0.07837	0.11434	0.09161	0.09429	0.09801
0.08185	0.11063	0.07474	0.1143	0.0915	0.09428	0.09799
0.09937	0.10711	0.07939	0.11399	0.09145	0.09427	0.09775
0.07436	0.13021	0.10136	0.11398	0.0912	0.09377	0.09756
0.07941	0.13107	0.07288	0.1135	0.0912	0.09359	0.09747
0.10018	0.12097	0.0818	0.11315	0.09113	0.09345	0.09715
0.08585	0.10792	0.09717	0.11314	0.0911	0.09341	0.09712
0.09091	0.10839	0.08756	0.11286	0.09078	0.09335	0.09698
0.07613	0.09941	0.0891	0.11279	0.09046	0.09273	0.09659
0.07576	0.11735	0.07841	0.11276	0.09042	0.09269	0.09658
0.09381	0.12312	0.07349	0.11227	0.09025	0.09253	0.09654
0.08951	0.1085	0.09568	0.11211	0.09022	0.09251	0.09654
0.07968	0.12193	0.08771	0.11205	0.09008	0.09249	0.09647
0.08589	0.09829	0.08207	0.112	0.08966	0.09243	0.0961
0.08299	0.12491	0.08331	0.11197	0.08951	0.0924	0.09579
0.0964	0.11693	0.08465	0.11194	0.089	0.0921	0.0957
0.08337	0.10026	0.09447	0.11151	0.08882	0.09202	0.09554
0.09394	0.11051	0.08587	0.11128	0.08854	0.09173	0.0955
0.08475	0.11636	0.09112	0.11079	0.08822	0.09167	0.0952
0.0851	0.10635	0.08051	0.11065	0.08821	0.09147	0.095
0.09904	0.12734	0.08935	0.11051	0.08816	0.0907	0.09437
0.07667	0.13156	0.09112	0.11	0.08812	0.09029	0.09421
0.08418	0.10206	0.08281	0.10932	0.0881	0.08983	0.094
0.08412	0.11709	0.07997	0.1091	0.08784	0.08981	0.09325
0.09718	0.11067	0.08833	0.10864	0.08748	0.08976	0.09298
0.0982	0.09978	0.0894	0.10844	0.08712	0.08972	0.09261
0.09214	0.10641	0.10606	0.10819	0.08708	0.08967	0.09222
0.08833	0.10562	0.08753	0.10818	0.08646	0.08964	0.09219
0.08011	0.11035	0.09274	0.10794	0.08634	0.08961	0.09219
0.08864	0.09496	0.0737	0.1079	0.08627	0.0895	0.09208
0.10251	0.11872	0.09573	0.10752	0.08624	0.08927	0.09174
0.07899	0.10852	0.09739	0.1072	0.08591	0.08922	0.0914
0.0864	0.13218	0.08294	0.10705	0.08591	0.08857	0.09139
0.0788	0.13945	0.07949	0.10688	0.08578	0.08855	0.09139
0.09425	0.11332	0.0851	0.10683	0.0856	0.08841	0.09095
0.0779	0.12042	0.08954	0.10663	0.08559	0.08837	0.09087
0.07229	0.11659	0.08179	0.10654	0.08558	0.0883	0.09081
0.07109	0.10075	0.06651	0.10644	0.08549	0.08808	0.09072
0.07649	0.11294	0.07678	0.10613	0.08544	0.08806	0.09061
0.09558	0.13353	0.07266	0.10613	0.08528	0.08802	0.09061
0.0789	0.11641	0.10036	0.10602	0.08514	0.08797	0.09059
0.10294	0.09587	0.07258	0.10599	0.08474	0.08788	0.09051
0.07576	0.11014	0.11118	0.10591	0.08468	0.08781	0.0905
0.07295	0.1197	0.07198	0.10516	0.08396	0.08776	0.09044
0.08553	0.11611	0.0766	0.10512	0.08383	0.0877	0.09023
0.07548	0.13058	0.07869	0.10506	0.08336	0.0876	0.09012
0.07913	0.10266	0.08152	0.10468	0.08316	0.08746	0.0901
0.07863	0.11498	0.07517	0.10412	0.08313	0.08742	0.09003
0.06876	0.11817	0.08256	0.10317	0.08288	0.08716	0.08974
0.07964	0.11105	0.06326	0.10309	0.08282	0.08714	0.08965
0.0858	0.12176	0.08601	0.10295	0.08245	0.08691	0.08949
0.08197	0.11899	0.0858	0.10291	0.08235	0.08639	0.08947
0.07328	0.13145	0.08197	0.10257	0.0816	0.08624	0.0894
0.08964	0.0821	0.08061	0.10147	0.08156	0.08623	0.08902
0.07959	0.11609	0.09412	0.10114	0.08154	0.08533	0.08898
0.07479	0.11024	0.07561	0.10096	0.08141	0.08524	0.08888
0.08419	0.10691	0.06731	0.10067	0.08139	0.08512	0.08873
0.07919	0.11371	0.09261	0.10064	0.081	0.08511	0.08869
0.1024	0.12273	0.08315	0.10039	0.08073	0.08501	0.08836
0.0722	0.10548	0.09728	0.10024	0.08071	0.08493	0.08809
0.08409	0.10977	0.06498	0.09988	0.08043	0.08484	0.08757
0.08147	0.11572	0.0925	0.09941	0.08025	0.08477	0.08757
0.09053	0.09836	0.08555	0.09927	0.08024	0.08447	0.08749
0.08321	0.11133	0.086	0.09904	0.08008	0.08438	0.08728
0.06966	0.1042	0.07489	0.09852	0.08003	0.08411	0.08724
0.08587	0.11129	0.07663	0.09812	0.07967	0.084	0.08655
0.097	0.14233	0.09017	0.098	0.0796	0.0838	0.08638
0.0813	0.13434	0.09215	0.09776	0.07931	0.08367	0.08634
0.08926	0.13143	0.07317	0.09762	0.07919	0.08322	0.08632
0.07601	0.13412	0.09819	0.09739	0.07917	0.08312	0.08625
0.0766	0.12819	0.07981	0.09718	0.07907	0.08305	0.08597
0.07109	0.13144	0.07277	0.09714	0.07898	0.08295	0.08589
0.08658	0.10596	0.06398	0.09689	0.07889	0.08294	0.08544
0.06615	0.09427	0.09524	0.09639	0.07843	0.08284	0.08502
0.08145	0.11699	0.06946	0.0959	0.07835	0.08279	0.08486
0.09454	0.11628	0.07738	0.09578	0.07824	0.0825	0.08467
0.10402	0.08999	0.08508	0.09563	0.07745	0.08236	0.08411
0.07146	0.12106	0.11442	0.09554	0.07729	0.08231	0.08396
0.07772	0.11097	0.07504	0.09553	0.07721	0.0823	0.0837
0.08336	0.11705	0.07383	0.09532	0.07694	0.08201	0.08361
0.09171	0.12599	0.07502	0.09531	0.07676	0.08199	0.08355
0.06548	0.1242	0.10088	0.09469	0.07652	0.08166	0.08323
0.08601	0.10526	0.06876	0.09379	0.07651	0.08161	0.08298
0.09196	0.10984	0.08171	0.09326	0.0764	0.0816	0.08293
0.07367	0.13495	0.08276	0.09291	0.07639	0.08136	0.08293
0.06695	0.08996	0.07956	0.09235	0.07629	0.08132	0.08283
0.08844	0.13533	0.07097	0.0923	0.07625	0.08108	0.08259
0.07714	0.10393	0.08137	0.0923	0.07612	0.08081	0.08255
0.07318	0.10656	0.07251	0.09215	0.07594	0.08058	0.08222
0.08298	0.10471	0.07903	0.09166	0.07562	0.08057	0.08197
0.0876	0.13362	0.08796	0.09155	0.07551	0.08051	0.08155
0.06946	0.0999	0.0806	0.09133	0.0751	0.08047	0.08148
0.07029	0.12759	0.06529	0.09105	0.07482	0.08015	0.08146
0.08185	0.13066	0.07591	0.091	0.07482	0.08012	0.08146
0.08556	0.10233	0.08676	0.0906	0.07403	0.07973	0.08142
0.08107	0.11485	0.07872	0.09054	0.07328	0.07972	0.08141
0.08827	0.09821	0.07621	0.08986	0.07278	0.0796	0.08126
0.07641	0.12418	0.09534	0.08971	0.07269	0.07958	0.08119
0.07904	0.0967	0.08099	0.08911	0.07167	0.07922	0.08116
0.10413	0.11428	0.07272	0.08825	0.06999	0.07918	0.08101
0.08939	0.10502	0.09788	0.08785	0.06922	0.07918	0.08083
0.08361	0.12836	0.09654	0.08704	0.06904	0.07907	0.08072
0.07971	0.09925	0.08862		0.06629	0.07903	0.08059
0.09489	0.13573	0.07333			0.07898	0.08032
0.09026	0.11624	0.0892			0.07882	0.08002
0.09133	0.11906	0.09748			0.07857	0.07982
0.07936	0.12651	0.0968			0.07835	0.0795
0.0949	0.11727	0.07301			0.07833	0.07949
0.08164	0.11781	0.08921			0.0779	0.07858
0.07035	0.14055	0.08817			0.0776	0.07849
0.07925	0.1129	0.07457			0.07758	0.07834
0.0864	0.10843	0.07291			0.07654	0.07697
0.08345	0.12521	0.08122			0.07639	0.07681
0.07548	0.10215	0.09012			0.07623	0.07649
0.08131	0.1038	0.08001			0.07591	0.07556
0.077	0.09706	0.07481			0.07548	0.0751
0.10561	0.10901	0.07238			0.07533	0.07434
0.08123	0.11908	0.09901			0.07482	0.07409
0.07994	0.11797	0.08321			0.07457	0.07401
0.07369	0.10864	0.08191			0.07415	0.07384
0.06803	0.12598	0.08339			0.07407	0.07374
0.08321	0.12173	0.07794			0.07403	0.07364
0.07478	0.12181	0.08123			0.07389	0.07255
0.07172	0.10205	0.07181			0.07345	0.07246
0.0957	0.10013	0.07667			0.07278	0.07129
0.09357	0.12185	0.09273			0.07202	0.07023
0.09372	0.11737	0.09178			0.07192	0.07022
0.0774	0.10203	0.09279			0.07076	0.07004
0.07656	0.13065	0.07226			0.07043	0.06976
0.07833	0.11503	0.08636			0.07025	0.06881
0.07247	0.09274				0.06971	0.06802
0.07105	0.12645				0.06829	0.06801
0.09098	0.10562				0.0675	0.06471
0.08612	0.12527				0.0675
0.07388	0.12045				0.06559
0.09663	0.11407				0.06423
0.08756	0.12063
0.07386	0.10871
0.07637	0.12566
0.06396	0.11467
0.08994	0.10771
0.08527	0.10184
0.07716	0.12469
0.07385	0.12305
0.06621	0.09641
0.0745	0.10822
0.08295

## Sheet: Fig. 2C
WT x WT	WT x top1¦Á-10	top1¦Á-10 x WT	top1¦Á-10 x top1¦Á-10
0.09835	0.09346	0.11543	0.12168
0.0957	0.09338	0.11323	0.11911
0.09479	0.09213	0.11051	0.1172
0.0947	0.09172	0.11007	0.11678
0.09462	0.08906	0.10927	0.11545
0.0942	0.08889	0.10848	0.11529
0.09362	0.08889	0.10751	0.11487
0.09329	0.08823	0.10699	0.11415
0.09288	0.08707	0.1068	0.11275
0.09188	0.08682	0.10663	0.11269
0.09113	0.08665	0.10646	0.11223
0.09088	0.08657	0.10628	0.11208
0.0908	0.08615	0.10623	0.1113
0.09055	0.08574	0.10619	0.11108
0.09039	0.08574	0.10611	0.11078
0.08931	0.08566	0.10611	0.11068
0.08873	0.08549	0.10575	0.11064
0.08864	0.08541	0.10567	0.11005
0.08806	0.08524	0.10567	0.10979
0.0879	0.08499	0.1054	0.10957
0.08781	0.08499	0.10531	0.10955
0.08773	0.08491	0.10531	0.10939
0.08765	0.08474	0.10523	0.10913
0.0874	0.08466	0.10487	0.10876
0.08732	0.08441	0.1047	0.10865
0.08682	0.08433	0.10443	0.10856
0.08674	0.08425	0.10426	0.10845
0.08674	0.08391	0.10399	0.10789
0.08665	0.08358	0.10391	0.10782
0.08665	0.0835	0.10364	0.10782
0.08649	0.08325	0.10311	0.10732
0.08649	0.08317	0.10276	0.10726
0.08632	0.083	0.1025	0.10707
0.08624	0.08281	0.10232	0.10707
0.08607	0.08244	0.10206	0.10699
0.08574	0.08224	0.10197	0.10682
0.08566	0.08192	0.10188	0.1068
0.08566	0.08174	0.10153	0.10674
0.08549	0.08156	0.10144	0.10659
0.08541	0.0814	0.10135	0.10657
0.08532	0.08128	0.10135	0.10657
0.08507	0.08122	0.10127	0.10632
0.08499	0.08117	0.10118	0.10616
0.08474	0.08116	0.10091	0.10574
0.08474	0.08109	0.10074	0.10541
0.08466	0.08094	0.10065	0.10516
0.08466	0.08083	0.10056	0.10475
0.08466	0.08075	0.10039	0.10458
0.08441	0.08045	0.10039	0.10433
0.08441	0.08045	0.10003	0.10367
0.08433	0.08017	0.10003	0.10358
0.08408	0.08012	0.09995	0.10334
0.08408	0.0801	0.09995	0.10334
0.08408	0.08002	0.09986	0.10317
0.08408	0.0799	0.09968	0.10209
0.084	0.07989	0.09968	0.10176
0.08391	0.07981	0.09951	0.10176
0.08391	0.07944	0.09951	0.10143
0.08391	0.07939	0.09942	0.10143
0.08383	0.07921	0.09933	0.10134
0.08333	0.07918	0.09933	0.10134
0.08272	0.07917	0.09933	0.10076
0.08263	0.07917	0.09933	0.1006
0.08254	0.07915	0.09907	0.10018
0.08229	0.0791	0.0988	0.10002
0.08224	0.07908	0.09871	0.09993
0.0822	0.07896	0.09854	0.09977
0.08219	0.07891	0.09845	0.09952
0.08219	0.07881	0.09819	0.09935
0.08209	0.07838	0.09819	0.09927
0.08205	0.07811	0.09801	0.09902
0.08194	0.07801	0.09801	0.09894
0.08181	0.07797	0.09792	0.09869
0.0818	0.07785	0.09775	0.0986
0.08174	0.07772	0.09775	0.09852
0.08168	0.0775	0.09775	0.09802
0.08138	0.07735	0.09766	0.09794
0.0812	0.07735	0.09766	0.09786
0.08116	0.07731	0.09731	0.09769
0.08113	0.07731	0.09713	0.09744
0.08105	0.07731	0.09713	0.09719
0.08098	0.07717	0.09669	0.09694
0.08086	0.07715	0.09651	0.09694
0.08083	0.07702	0.09651	0.09694
0.08081	0.07676	0.09643	0.09686
0.08078	0.07655	0.09643	0.0967
0.08058	0.07652	0.09634	0.09661
0.08048	0.0764	0.09634	0.09661
0.08046	0.07638	0.09634	0.09636
0.08042	0.07634	0.09634	0.09628
0.08034	0.07633	0.09616	0.09628
0.08026	0.07631	0.09599	0.09611
0.08011	0.07612	0.09599	0.09603
0.08005	0.07606	0.09563	0.09603
0.07998	0.07604	0.09555	0.09603
0.07956	0.07592	0.09555	0.09595
0.07951	0.07583	0.09546	0.09587
0.07947	0.07577	0.09528	0.09587
0.07908	0.07566	0.09528	0.09578
0.07906	0.07562	0.09511	0.09578
0.07897	0.0754	0.09484	0.09578
0.07897	0.07526	0.09484	0.09562
0.07886	0.07507	0.09484	0.09553
0.07885	0.07474	0.09484	0.09545
0.07878	0.07466	0.09475	0.09503
0.0787	0.07466	0.09458	0.09503
0.07865	0.07459	0.09458	0.09479
0.07797	0.07448	0.09449	0.09454
0.07794	0.07444	0.09431	0.09445
0.07793	0.07438	0.09387	0.09445
0.07778	0.07436	0.09379	0.09445
0.07764	0.07426	0.09361	0.09429
0.07751	0.07404	0.09352	0.0942
0.0775	0.07398	0.09352	0.0942
0.07741	0.07372	0.09343	0.09412
0.0771	0.07371	0.09335	0.09412
0.07702	0.07369	0.09326	0.09387
0.07688	0.07367	0.09326	0.09387
0.0768	0.07364	0.09308	0.09379
0.07666	0.07337	0.09299	0.09354
0.07657	0.07316	0.09291	0.09346
0.07648	0.07307	0.09264	0.09341
0.07643	0.07276	0.09247	0.09338
0.07619	0.07267	0.09229	0.09332
0.07576	0.07261	0.0922	0.09329
0.07569	0.07255	0.09211	0.09324
0.07551	0.07252	0.09194	0.09321
0.07546	0.07246	0.09185	0.09306
0.07511	0.07238	0.09159	0.09304
0.07489	0.07229	0.09159	0.09304
0.07482	0.07227	0.09159	0.09288
0.07463	0.07223	0.0915	0.09288
0.07457	0.07221	0.0915	0.09246
0.07397	0.07221	0.09141	0.0918
0.07389	0.0722	0.09132	0.09163
0.07385	0.07215	0.09132	0.09141
0.07365	0.07215	0.09123	0.09122
0.07363	0.07206	0.09115	0.09122
0.07351	0.07178	0.09106	0.09113
0.07351	0.07167	0.09071	0.09112
0.07347	0.07166	0.09071	0.09112
0.0734	0.07159	0.09062	0.09105
0.07321	0.07157	0.09045	0.09064
0.07309	0.07154	0.09018	0.09063
0.07297	0.07151	0.09009	0.09055
0.0728	0.07147	0.08991	0.0902
0.07257	0.0714	0.08991	0.09014
0.07248	0.07136	0.08991	0.09005
0.07244	0.07132	0.08965	0.08956
0.07223	0.07126	0.08957	0.08947
0.0722	0.07126	0.08957	0.08939
0.07211	0.07124	0.08939	0.08931
0.07168	0.07116	0.0893	0.08914
0.07157	0.07116	0.0893	0.08906
0.07155	0.0711	0.08921	0.08906
0.07153	0.07094	0.08913	0.08898
0.07153	0.07082	0.08913	0.08898
0.0713	0.07081	0.08903	0.0884
0.07125	0.0708	0.08895	0.0884
0.07115	0.07079	0.08886	0.0882
0.07104	0.07075	0.08877	0.0882
0.07097	0.07064	0.08869	0.08812
0.07093	0.07053	0.08859	0.08806
0.07084	0.07048	0.08851	0.08795
0.07067	0.07048	0.08842	0.08778
0.07065	0.07043	0.08842	0.08765
0.07038	0.07041	0.08833	0.08757
0.07011	0.07038	0.08815	0.08723
0.06999	0.07027	0.08807	0.08715
0.06989	0.07025	0.08798	0.08698
0.06963	0.07022	0.08798	0.08698
0.0692	0.07022	0.08784	0.0869
0.06907	0.07014	0.0878	0.08674
0.06901	0.07	0.08771	0.08674
0.06884	0.06981	0.08763	0.08657
0.06857	0.06935	0.08761	0.08651
0.06828	0.06927	0.08758	0.08618
0.06803	0.06905	0.08749	0.08618
0.06799	0.06902	0.08733	0.0861
0.06735	0.06897	0.08728	0.08602
0.06702	0.06892	0.08726	0.08576
0.06684	0.0688	0.08689	0.08567
0.0667	0.06874	0.08688	0.08532
0.06616	0.06873	0.0868	0.08524
0.06558	0.06872	0.08663	0.08499
0.0654	0.06866	0.08652	0.08499
0.06525	0.06854	0.08649	0.08499
0.06494	0.06847	0.08635	0.08491
0.06486	0.06843	0.08586	0.08483
0.06351	0.06843	0.08581	0.08458
0.06284	0.06821	0.08578	0.08458
	0.06818	0.08576	0.08449
	0.06816	0.08564	0.08441
	0.06813	0.08563	0.08433
	0.06813	0.08557	0.08425
	0.06808	0.08551	0.08391
	0.06808	0.08551	0.08366
	0.06804	0.08548	0.0835
	0.06776	0.08529	0.08342
	0.06775	0.08528	0.08333
	0.06762	0.08498	0.08308
	0.0676	0.08495	0.08297
	0.06756	0.08493	0.08258
	0.06755	0.08487	0.08231
	0.06755	0.08478	0.08171
	0.06754	0.08477	0.08138
	0.06752	0.08466	0.08089
	0.06748	0.08464	0.08065
	0.0674	0.08418	0.08064
	0.06737	0.08396	0.08055
	0.06736	0.08374	0.08016
	0.06727	0.08361	0.07986
	0.06725	0.08353	0.07981
	0.06721	0.08346	0.07975
	0.0671	0.08328	0.07959
	0.06704	0.08325	0.07951
	0.06703	0.08302	0.07931
	0.06699	0.08289	0.07926
	0.06696	0.08273	0.07892
	0.06686	0.08228	0.07878
	0.06681	0.08219	0.0786
	0.06673	0.0821	0.07827
	0.06673	0.08185	0.07825
	0.06672	0.08166	0.07785
	0.06672	0.08165	0.07771
	0.06671	0.08094	0.07724
	0.06662	0.08078	0.07718
	0.06659	0.08052	0.07712
	0.06657	0.08052	0.07711
	0.06655	0.08038	0.07657
	0.06652	0.08021	0.07621
	0.06651	0.07956	0.07616
	0.06648	0.07954	0.07585
	0.06647	0.07953	0.07585
	0.06644	0.07928	0.07557
	0.06644	0.07885	0.0751
	0.06643	0.07866	0.07266
	0.06643	0.07858	0.07259
	0.0664	0.07849
	0.06636	0.07842
	0.06623	0.07841
	0.06618	0.07827
	0.06614	0.07795
	0.06614	0.07793
	0.0661	0.07751
	0.066	0.07738
	0.06599	0.07731
	0.06597	0.07725
	0.0659	0.07698
	0.06589	0.07688
	0.06565	0.0756
	0.06563	0.07511
	0.06561	0.07507
	0.06554	0.07506
	0.06552	0.07505
	0.06543	0.07448
	0.06539	0.07445
	0.06537	0.07433
	0.0653	0.07424
	0.0653	0.07418
	0.06526	0.074
	0.06519	0.07392
	0.06508	0.07392
	0.06486	0.07387
	0.06486	0.07306
	0.0648	0.07236
	0.06471	0.06618
	0.06445	0.06566
	0.06436
	0.06408
	0.06393
	0.06393
	0.06389
	0.06385
	0.06381
	0.06378
	0.06377
	0.06361
	0.06355
	0.06354
	0.06354
	0.06345
	0.06325
	0.06323
	0.06308
	0.06259
	0.06217
	0.06208
	0.06146
	0.06109
	0.06081
	0.06054
	0.06027
	0.06018
	0.05954
	0.05947
	0.05909
	0.05907
	0.05803
	0.05754
	0.05695
	0.05671
	0.05669
	0.05651
	0.05632
	0.05626
	0.055

## Sheet: Fig. 2D
WT x WT	WT x upf1-1	upf1-1 x WT	upf1-1 x upf1-1
0.10176	0.08938	0.11455	0.1166
0.09856	0.08774	0.11123	0.11521
0.09791	0.08717	0.10929	0.11423
0.09709	0.08602	0.10843	0.11406
0.09643	0.08372	0.10755	0.11103
0.09627	0.08315	0.10704	0.11087
0.09586	0.08307	0.10654	0.1107
0.09504	0.08298	0.10546	0.11062
0.09496	0.08249	0.1053	0.11037
0.09471	0.08225	0.1053	0.11013
0.09446	0.082	0.10486	0.10972
0.09348	0.08199	0.10469	0.10963
0.09282	0.0819	0.10455	0.10906
0.09274	0.08178	0.10432	0.10898
0.09233	0.08156	0.10412	0.1089
0.09159	0.081	0.10386	0.10832
0.09151	0.08055	0.10368	0.10824
0.09143	0.08037	0.1032	0.10808
0.09143	0.08025	0.10286	0.10767
0.09135	0.08009	0.10246	0.10734
0.09135	0.07972	0.10234	0.10709
0.09127	0.07951	0.1023	0.10611
0.09118	0.07951	0.10226	0.10603
0.09102	0.07947	0.10198	0.10603
0.09086	0.07943	0.10129	0.10603
0.09053	0.0794	0.10099	0.10597
0.09036	0.07917	0.10061	0.10553
0.09028	0.07889	0.10051	0.10545
0.08979	0.07886	0.10049	0.1053
0.08954	0.07868	0.10047	0.10529
0.08954	0.07865	0.10015	0.10521
0.08946	0.07865	0.09974	0.10496
0.0893	0.07864	0.09961	0.10496
0.08922	0.07861	0.09952	0.10481
0.08905	0.0786	0.09906	0.10464
0.08897	0.07853	0.09889	0.1043
0.08889	0.07843	0.09873	0.10422
0.08881	0.07826	0.09872	0.10398
0.08881	0.07821	0.09868	0.10389
0.08881	0.07817	0.09852	0.10389
0.08872	0.07809	0.09832	0.1038
0.08799	0.07799	0.09829	0.10355
0.0879	0.07798	0.09802	0.10324
0.0879	0.07792	0.09786	0.10321
0.08782	0.07764	0.09784	0.103
0.08774	0.07718	0.09783	0.10299
0.08758	0.07709	0.09766	0.1028
0.08692	0.07704	0.09758	0.10275
0.08684	0.07687	0.09754	0.10242
0.08651	0.0768	0.09746	0.1023
0.08643	0.07674	0.09707	0.10225
0.08643	0.07669	0.09695	0.10209
0.08626	0.07668	0.09679	0.10181
0.08626	0.07665	0.09675	0.10176
0.0861	0.07654	0.09657	0.10154
0.08594	0.07649	0.09647	0.10152
0.08594	0.07649	0.09636	0.10152
0.08577	0.0763	0.09618	0.10152
0.08577	0.07623	0.09602	0.10143
0.08569	0.0761	0.09598	0.10119
0.08561	0.07602	0.09594	0.10102
0.08561	0.07597	0.09588	0.10093
0.08561	0.07592	0.09582	0.10079
0.08544	0.07558	0.09576	0.10078
0.08536	0.07557	0.09559	0.10053
0.08528	0.07552	0.09545	0.10037
0.0852	0.07523	0.09541	0.10037
0.0852	0.07515	0.09517	0.10037
0.08503	0.07514	0.09499	0.10029
0.08471	0.07504	0.09482	0.10005
0.08454	0.07501	0.09458	0.09995
0.08446	0.07483	0.09426	0.09971
0.08438	0.07458	0.09426	0.09955
0.08438	0.07455	0.09414	0.09949
0.08438	0.07426	0.09412	0.0994
0.08421	0.07415	0.09402	0.09913
0.08413	0.07395	0.09389	0.09906
0.08405	0.07377	0.09384	0.099
0.08389	0.07376	0.09375	0.09897
0.08389	0.0735	0.09364	0.09881
0.0838	0.07338	0.0932	0.09881
0.08372	0.07334	0.0931	0.09865
0.08364	0.07328	0.09308	0.09836
0.08356	0.07324	0.09296	0.09823
0.08339	0.07299	0.09294	0.09807
0.08331	0.07295	0.09282	0.09783
0.08323	0.07293	0.09269	0.09772
0.08307	0.07284	0.11243	0.09733
0.08257	0.0727	0.09241	0.09726
0.08249	0.07264	0.09227	0.09717
0.08249	0.0722	0.0921	0.09709
0.08225	0.07211	0.10177	0.09699
0.08225	0.072	0.09165	0.09676
0.08216	0.07196	0.09145	0.09652
0.08208	0.07192	0.09138	0.09635
0.08184	0.0719	0.09134	0.09627
0.08177	0.07183	0.11134	0.09625
0.08174	0.07177	0.09127	0.09618
0.0817	0.07168	0.09118	0.09604
0.08169	0.07146	0.09087	0.09561
0.08153	0.07141	0.09068	0.09521
0.08138	0.07134	0.11058	0.09504
0.08132	0.07125	0.09056	0.09504
0.08114	0.0712	0.09017	0.09487
0.08108	0.071	0.08982	0.09479
0.08104	0.07095	0.08964	0.09479
0.08093	0.07085	0.11959	0.09479
0.08084	0.0708	0.08955	0.09463
0.08084	0.07077	0.10954	0.09463
0.08079	0.07068	0.08936	0.09414
0.08067	0.07051	0.09888	0.09389
0.08064	0.07038	0.09875	0.09381
0.08061	0.07026	0.08861	0.09364
0.08061	0.07026	0.08843	0.0934
0.08043	0.06977	0.1084	0.09291
0.08036	0.06977	0.0881	0.09274
0.0803	0.06915	0.08779	0.09266
0.08012	0.06884	0.08757	0.09266
0.07992	0.06884	0.09688	0.09266
0.07977	0.06824	0.08659	0.09258
0.07956	0.06749	0.0865	0.09241
0.0795	0.06693	0.09631	0.09192
0.07943	0.06677	0.08602	0.09176
0.07939	0.0662	0.0859	0.09176
0.07938	0.0656	0.09516	0.09143
0.0793	0.06477	0.08444	0.09135
0.07929	0.06455	0.08413	0.09135
0.07929	0.06374	0.0818	0.0911
0.07924	0.06363		0.09103
0.07919	0.06357		0.09069
0.07917	0.06332		0.09045
0.07914	0.06318		0.08954
0.07912	0.06221		0.08905
0.07899	0.05761		0.08872
0.07894			0.0879
0.07874			0.08717
0.07838			0.087
0.07833			0.08471
0.07818			0.08364
0.07811
0.07798
0.07731
0.07729
0.07702
0.07701
0.07693
0.07683
0.07673
0.07663
0.07636
0.07628
0.07625
0.0762
0.07546
0.0754
0.0754
0.07537
0.07505
0.07494
0.07475
0.07464
0.07451
0.07437
0.07428
0.07418
0.07411
0.07388
0.07386
0.07381
0.0735
0.07341
0.07271
0.07263
0.07262
0.07224
0.07182
0.07154
0.07121
0.0709
0.0702
0.06989
0.06921
0.06854
0.06853
0.06785
0.06724
0.06696
0.0603
--

## Sheet: Fig. 2E
WT	top1	top1/+ x WT	top1/+ x top1-1		WT	upf1-1	upf1-1/+ x WT	upf1-1/+ x upf1-1
0.10348	0.14287	0.13067	0.11667		0.10686	0.14765	0.12719	0.80063
0.10188	0.14038	0.1282	0.11619		0.1052	0.14626	0.12699	0.76347
0.10145	0.1396	0.12796	0.11592		0.10476	0.14537	0.12381	0.74467
0.10133	0.13713	0.12604	0.11437		0.10417	0.14423	0.12055	0.11953
0.09988	0.13403	0.12325	0.11414		0.10358	0.14104	0.11974	0.11772
0.09917	0.13349	0.12173	0.11384		0.10313	0.13866	0.11886	0.1173
0.09908	0.13162	0.12166	0.11375		0.10306	0.13823	0.1185	0.11706
0.09818	0.13127	0.11922	0.11339		0.1024	0.13745	0.11829	0.11594
0.09798	0.13023	0.11897	0.11304		0.10232	0.13701	0.11714	0.11519
0.0977	0.1301	0.11894	0.11255		0.10138	0.1359	0.11704	0.11515
0.09766	0.12962	0.11878	0.11251		0.10463	0.14536	0.12216	0.11964
0.09759	0.12898	0.11775	0.11238		0.10118	0.13556	0.11635	0.11479
0.09713	0.12876	0.11737	0.11228		0.10089	0.13536	0.11612	0.11458
0.09705	0.12872	0.11539	0.11207		0.10084	0.13531	0.11602	0.1141
0.09672	0.12844	0.11486	0.11203		0.10343	0.1403	0.11935	0.11754
0.09637	0.12833	0.11463	0.11173		0.10078	0.13344	0.11562	0.11358
0.09621	0.12749	0.11456	0.11161		0.10034	0.13317	0.11541	0.11344
0.09505	0.12744	0.11396	0.11145		0.1003	0.13316	0.11513	0.11302
0.09502	0.12574	0.11351	0.11124		0.10022	0.13312	0.11513	0.11296
0.09482	0.12564	0.11299	0.11109		0.09987	0.13282	0.11471	0.1124
0.09458	0.12511	0.11224	0.11077		0.09951	0.13254	0.11456	0.11194
0.09453	0.12493	0.11188	0.11065		0.09935	0.13249	0.11456	0.11183
0.09447	0.12421	0.11156	0.11057		0.09815	0.13184	0.114	0.11159
0.09426	0.12412	0.11151	0.11026		0.09791	0.13159	0.11394	0.11135
0.09406	0.1237	0.10997	0.10988		0.09766	0.1311	0.11264	0.11069
0.09332	0.12342	0.1098	0.1092		0.09761	0.13048	0.11207	0.11048
0.09322	0.12176	0.1095	0.10917		0.09756	0.13024	0.11186	0.11015
0.0931	0.12151	0.10927	0.10901		0.09734	0.12996	0.11177	0.11013
0.09261	0.12147	0.10844	0.10898		0.09636	0.12975	0.11166	0.1097
0.09218	0.12127	0.10824	0.10851		0.09614	0.12974	0.11114	0.10965
0.09167	0.1212	0.10822	0.1082		0.09563	0.12961	0.111	0.10964
0.09146	0.1211	0.10802	0.10805		0.09519	0.12953	0.111	0.1095
0.09136	0.12072	0.10787	0.10805		0.09466	0.12933	0.11066	0.10948
0.09081	0.12047	0.10764	0.10803		0.09444	0.12918	0.11015	0.10932
0.09031	0.12035	0.10737	0.108		0.09434	0.12888	0.11012	0.10897
0.09017	0.11992	0.10735	0.10757		0.09377	0.12874	0.11001	0.10841
0.09008	0.11982	0.10705	0.10728		0.09325	0.12858	0.10939	0.10841
0.08988	0.11978	0.10689	0.10687		0.09281	0.12857	0.10879	0.10839
0.08987	0.11964	0.10657	0.10667		0.0928	0.12843	0.10834	0.10822
0.08987	0.11953	0.10642	0.10658		0.09237	0.12836	0.10829	0.1082
0.08943	0.11932	0.10638	0.10586		0.09235	0.12812	0.10826	0.10816
0.08933	0.11927	0.10633	0.10583		0.09224	0.12795	0.10801	0.10808
0.08904	0.11895	0.10611	0.10576		0.09194	0.12787	0.10792	0.10797
0.0887	0.11882	0.10568	0.10573		0.09159	0.12782	0.10775	0.10753
0.0887	0.11865	0.10554	0.10502		0.09159	0.12749	0.10774	0.10749
0.08857	0.11843	0.1049	0.1045		0.09146	0.12745	0.10765	0.10733
0.08856	0.11827	0.10483	0.10436		0.09145	0.1271	0.10757	0.10679
0.08848	0.11793	0.10472	0.10428		0.09143	0.1269	0.10716	0.10641
0.08842	0.1178	0.10465	0.10409		0.09136	0.12687	0.10691	0.10641
0.0882	0.11771	0.10438	0.10385		0.0913	0.12674	0.10624	0.10632
0.0882	0.11739	0.1041	0.10359		0.09108	0.12654	0.10598	0.10625
0.08815	0.11698	0.10399	0.10348		0.09101	0.12638	0.10568	0.10608
0.08814	0.11626	0.10375	0.10306		0.09096	0.12633	0.10563	0.10603
0.08809	0.11623	0.10368	0.10305		0.09067	0.12612	0.10548	0.106
0.08797	0.11605	0.10352	0.10106		0.09054	0.12591	0.10543	0.10558
0.0878	0.11602	0.10344	0.10083		0.0904	0.12522	0.1053	0.10535
0.08755	0.11552	0.10344	0.10048		0.0904	0.12507	0.10516	0.10488
0.08755	0.11519	0.10344	0.10046		0.09032	0.12478	0.10455	0.10445
0.08746	0.11503	0.10284	0.10042		0.09025	0.1246	0.10454	0.1042
0.0874	0.11501	0.10248	0.09926		0.09008	0.12449	0.10444	0.10406
0.08734	0.11498	0.10202	0.09868		0.08989	0.12448	0.10397	0.10351
0.08723	0.11469	0.10189	0.09826		0.08979	0.12446	0.10353	0.10341
0.08709	0.11467	0.10176	0.09708		0.08962	0.12373	0.10297	0.10167
0.08705	0.11463	0.10159	0.09659		0.08937	0.12368	0.10287	0.10136
0.08696	0.11429	0.10144	0.09513		0.08925	0.12353	0.10271	0.10124
0.08679	0.11387	0.10136	0.09486		0.08922	0.12343	0.10259	0.10115
0.08643	0.11379	0.1006	0.09483		0.08913	0.12343	0.10251	0.10076
0.08641	0.11354	0.09988	0.09385		0.08908	0.12297	0.10196	0.10035
0.08627	0.11342	0.09955	0.09351		0.08887	0.12293	0.10164	0.09832
0.08607	0.11324	0.09949	0.09223		0.08863	0.12279	0.10085	0.09768
0.08583	0.11293	0.09948	0.09048		0.08862	0.12276	0.09926	0.0972
0.08583	0.11287	0.09932	0.08966		0.08847	0.12245	0.09876	0.09704
0.08568	0.11224	0.0987	0.08938		0.08828	0.12185	0.09851	0.09635
0.0855	0.11222	0.09838	0.0888		0.08814	0.12168	0.09812	0.09616
0.08536	0.11208	0.09834	0.08854		0.08811	0.12138	0.09784	0.0958
0.08533	0.11206	0.09805	0.08814		0.08806	0.12127	0.09759	0.09569
0.0852	0.11186	0.09791	0.08805		0.08791	0.12086	0.09758	0.09534
0.08514	0.11163	0.09789	0.08775		0.08763	0.12085	0.09727	0.09401
0.08475	0.11155	0.09784	0.08681		0.08751	0.12065	0.09718	0.09325
0.08449	0.11137	0.09625	0.08662		0.08723	0.12048	0.09668	0.09273
0.08441	0.11126	0.09604	0.0859		0.08716	0.12042	0.09626	0.09162
0.08437	0.11094	0.0958	0.08569		0.08712	0.12026	0.0962	0.09157
0.08428	0.11089	0.09574	0.08548		0.08703	0.11993	0.09611	0.09032
0.08415	0.11077	0.09553	0.09465		0.0869	0.11986	0.09559	0.0898
0.08397	0.11023	0.09481	0.08511		0.08676	0.11979	0.09525	0.08846
0.08377	0.1099	0.09443	0.08491		0.08671	0.11949	0.09492	0.08786
0.08365	0.10987	0.09402	0.0849		0.0865	0.11934	0.09439	0.08719
0.0836	0.10881	0.09287	0.08473		0.08637	0.11924	0.09384	0.08682
0.08355	0.10862	0.09275	0.084		0.08633	0.1192	0.0937	0.08667
0.08337	0.10843	0.09203	0.08399		0.0863	0.11912	0.09338	0.08536
0.08326	0.10828	0.09139	0.08389		0.08628	0.11911	0.09322	0.08519
0.08291	0.10816	0.09058	0.08376		0.08609	0.11869	0.09233	0.08491
0.08272	0.10807	0.09029	0.08365		0.08597	0.11849	0.09211	0.0848
0.0826	0.10787	0.09026	0.08322		0.08561	0.11828	0.09199	0.08445
0.08247	0.10772	0.08988	0.08302		0.08541	0.11821	0.09182	0.08442
0.0821	0.10771	0.0895	0.08301		0.08533	0.11791	0.09128	0.08295
0.08203	0.10762	0.0893	0.08247		0.08529	0.11787	0.09044	0.08287
0.08196	0.10734	0.08906	0.0824		0.08516	0.11775	0.09028	0.08285
0.0819	0.10713	0.08895	0.08192		0.08485	0.11733	0.09007	0.08278
0.08189	0.10699	0.08822	0.08179		0.08479	0.11683	0.08978	0.08243
0.08154	0.10688	0.08748	0.08169		0.08478	0.1167	0.08964	0.08238
0.08153	0.10678	0.0864	0.08138		0.0847	0.1167	0.08921	0.08229
0.08136	0.10659	0.08625	0.08124		0.08464	0.11665	0.08904	0.08226
0.08133	0.10619	0.08621	0.08124		0.08457	0.11638	0.08897	0.08199
0.0813	0.10593	0.08576	0.08083		0.08456	0.11631	0.08895	0.08151
0.08125	0.10582	0.08535	0.0807		0.08449	0.11603	0.08824	0.08145
0.08117	0.1057	0.08434	0.08051		0.0842	0.11578	0.08815	0.08123
0.0811	0.10566	0.08395	0.08013		0.08419	0.1156	0.08797	0.08065
0.08102	0.10485	0.08381	0.07991		0.08402	0.11539	0.08773	0.08058
0.0809	0.10448	0.08327	0.07977		0.08398	0.11525	0.08772	0.08027
0.08079	0.10416	0.08292	0.07928		0.08395	0.11515	0.08771	0.08011
0.08068	0.10396	0.08271	0.07928		0.0839	0.11492	0.08738	0.08005
0.08067	0.10394	0.08197	0.07923		0.08374	0.11451	0.08729	0.07979
0.08063	0.10376	0.08142	0.07893		0.08343	0.11405	0.0867	0.07935
0.08039	0.10376	0.08086	0.07834		0.08332	0.11375	0.08651	0.07933
0.0803	0.10283	0.08039	0.07816		0.08331	0.1135	0.08639	0.07924
0.08027	0.10264	0.07734	0.0779		0.08326	0.11347	0.08638	0.07896
0.08023	0.10231	0.07728	0.07783		0.08292	0.11312	0.08617	0.0786
0.07999	0.10219	0.07611	0.07722		0.08285	0.11287	0.0859	0.0778
0.0799	0.10185	0.07595	0.07716		0.08259	0.11265	0.0853	0.07712
0.07978	0.10132	0.07492	0.077		0.08251	0.11227	0.08518	0.07702
0.07974	0.10104	0.07368	0.07698		0.08248	0.11207	0.08513	0.07676
0.07931	0.10074	0.07266	0.0768		0.08238	0.11205	0.0846	0.07664
0.07925	0.09992	0.07127	0.07646		0.08234	0.11172	0.08458	0.07658
0.07861	0.09952	0.08475	0.07645		0.08199	0.11162	0.08364	0.07629
0.07839	0.09912	0.08674	0.07628		0.0819	0.11147	0.08323	0.07586
0.07807	0.09908	0.08443	0.07623		0.0819	0.11145	0.083	0.07582
0.07798	0.09906	0.08639	0.07613		0.08183	0.11117	0.08297	0.07558
0.07792	0.09889	0.08378	0.07591		0.08118	0.11109	0.08288	0.07537
0.07789	0.09871	0.08563	0.07581		0.081	0.11097	0.08283	0.07535
0.07785	0.09846	0.08327	0.0758		0.08095	0.1108	0.08281	0.07533
0.07665	0.09821	0.08557	0.07539		0.08085	0.11068	0.08267	0.0753
0.07644	0.09803	0.08378	0.0749		0.08072	0.11043	0.08263	0.0748
0.07629	0.09768	0.08488	0.07479		0.0807	0.11025	0.08259	0.07457
0.07585	0.09767	0.08261	0.07461		0.08062	0.11017	0.08233	0.0743
0.07492	0.09755	0.08381	0.07437		0.08062	0.1096	0.08221	0.07417
0.07478	0.09726	0.08113	0.0742		0.08046	0.10959	0.0822	0.07402
0.07455	0.09687	0.08268	0.0742		0.08043	0.10917	0.08156	0.07381
0.07435	0.09539	0.08049	0.07415		0.08039	0.10911	0.08143	0.07378
0.07429	0.09519	0.08274	0.07393		0.07966	0.10911	0.0812	0.07364
0.0739	0.09494	0.07978	0.07348		0.07962	0.10902	0.08109	0.07351
0.07366	0.09463	0.08101	0.07339		0.07914	0.10874	0.08042	0.0735
0.07354	0.09429	0.07903	0.07334		0.08366	0.11422	0.08705	0.07959
0.0734	0.09375	0.08198	0.07302		0.07912	0.10874	0.08028	0.07344
0.07323	0.09266	0.11398	0.07266		0.07894	0.10861	0.07972	0.0734
0.07306	0.09213	0.12903	0.07259		0.07877	0.10849	0.0793	0.07333
0.07283	0.09195	0.13029	0.07258		0.0787	0.10847	0.07901	0.07325
0.07256	0.09109	0.11303	0.07252		0.07844	0.10824	0.07896	0.07307
0.0721	0.09029	0.11593	0.07249		0.07833	0.10822	0.0787	0.07279
0.07188	0.09019	0.11927	0.07221		0.07736	0.10818	0.07837	0.07238
0.07175	0.0894	0.11028	0.07173		0.07722	0.10796	0.07802	0.07231
0.07121	0.08893	0.1128	0.0712		0.08354	0.11421	0.08694	0.07941
0.07093	0.08883	0.11682	0.07089		0.07698	0.10779	0.07791	0.07223
0.06989	0.08865	0.11494	0.07035		0.07678	0.10773	0.07785	0.07213
0.06926	0.08855	0.11892	0.07001		0.07671	0.10764	0.07781	0.07213
0.06887	0.08816	0.08629	0.06935		0.07631	0.10673	0.07673	0.07192
0.06824	0.08782	0.08511	0.06909		0.07607	0.10665	0.07652	0.07094
0.0679	0.0878	0.08927	0.06902		0.07593	0.10638	0.07619	0.07071
0.06772	0.08717	0.08721	0.06872		0.07579	0.10605	0.07529	0.07065
0.0675	0.08644	0.08766	0.06826		0.07571	0.10563	0.07517	0.07015
0.0664	0.085	0.08633	0.06796		0.07568	0.10563	0.07511	0.07014
0.06555	0.08412	0.08801	0.06787		0.07562	0.10557	0.07509	0.07004
0.06472	0.0783	0.08371	0.0678		0.07544	0.1051	0.07506	0.06999
0.06423		0.08927	0.0677		0.0752	0.10497	0.07502	0.06998
0.06284		0.09288	0.06742		0.07503	0.10487	0.075	0.06956
0.06223		0.09189	0.06741		0.0826	0.11267	0.08557	0.07719
0.06111		0.09372	0.0673		0.07493	0.10481	0.07495	0.06937
		0.09427	0.06727		0.07445	0.10446	0.07483	0.06918
			0.06715		0.07422	0.10445	0.07475	0.06893
			0.06682		0.07411	0.10442	0.07469	0.06864
			0.06532		0.07409	0.1043	0.07451	0.06833
			0.06531		0.07401	0.10404	0.07446	0.0683
			0.06476		0.07373	0.10385	0.07424	0.06822
			0.06472		0.07353	0.10381	0.07361	0.06782
			0.06393		0.07343	0.10371	0.07344	0.06744
			0.06297		0.08382	0.11454	0.08733	0.07995
			0.06124		0.07325	0.1034	0.07344	0.06718
			0.05761		0.07275	0.10325	0.07328	0.06714
					0.08301	0.11345	0.08633	0.0789
					0.07234	0.10284	0.07313	0.06675
					0.08289	0.11305	0.08592	0.07792
					0.07208	0.10281	0.07298	0.0667
					0.07152	0.10279	0.07265	0.06668
					0.07133	0.10257	0.07261	0.06664
					0.07118	0.10241	0.07196	0.06661
					0.07116	0.10162	0.07129	0.0663
					0.07046	0.10147	0.07115	0.06612
					0.07011	0.10131	0.07114	0.06579
					0.06993	0.10127	0.07038	0.06535
					0.0697	0.10123	0.06997	0.06502
					0.06856	0.10095	0.06927	0.06494
					0.06827	0.10084	0.06922	0.06464
					0.06769	0.10043	0.06738	0.06368
					0.06758	0.10035	0.06704	0.06361
					0.06683	0.10007	0.06699	0.06306
					0.06633	0.09962	0.06649	0.06236
					0.06611	0.09941	0.0651	0.06234
					0.06488	0.09927	0.06493	0.06154
					0.06426	0.09757	0.06225	0.06124
					0.06397	0.09729	0.06148	0.06117
					0.0631	0.09702	0.0612	0.06082
					0.06292	0.09698	0.06101	0.06036
					0.06245	0.09686	0.05791	0.06032
					0.06185	0.09461	0.05695	0.0593
					0.06124	0.0935	0.0547	0.0583
						0.09306		0.05691
						0.0925		0.05503
								0.05257

## Sheet: Fig. 3A
WT	ttg2-6	top1¦Á-10	top1¦Á-10 ttg2-6	upf1-1	upf1-1 ttg2-6
0.10047	0.08995	0.12103	0.0912	0.13924	0.10865
0.09993	0.08684	0.11985	0.09096	0.13612	0.10242
0.09973	0.08659	0.11974	0.09092	0.13514	0.10209
0.09936	0.08643	0.11961	0.09052	0.1344	0.10004
0.09849	0.08438	0.1189	0.0904	0.12882	0.09988
0.09832	0.08331	0.11808	0.09025	0.12513	0.09881
0.09783	0.08315	0.11785	0.0897	0.1239	0.09553
0.09744	0.08282	0.11783	0.08735	0.12374	0.09537
0.0971	0.08241	0.11728	0.08705	0.12144	0.09455
0.09687	0.08241	0.11728	0.08652	0.12095	0.09381
0.09677	0.08208	0.11692	0.08606	0.1207	0.09258
0.09607	0.08208	0.11649	0.08569	0.12054	0.0925
0.09532	0.08199	0.11642	0.08543	0.12046	0.09176
0.09532	0.08199	0.11614	0.0854	0.1198	0.0911
0.09463	0.08198	0.11597	0.08539	0.11882	0.09086
0.0946	0.08175	0.11558	0.08515	0.11619	0.09045
0.0946	0.0817	0.11552	0.08488	0.11595	0.09036
0.09451	0.08164	0.11552	0.08471	0.1157	0.09004
0.09446	0.08145	0.11534	0.08399	0.1148	0.08987
0.09414	0.0814	0.11513	0.08377	0.11382	0.08971
0.09411	0.0813	0.11505	0.08329	0.11283	0.08963
0.094	0.08114	0.115	0.08296	0.11144	0.08946
0.09388	0.08093	0.11496	0.08289	0.11144	0.0893
0.09387	0.08065	0.11428	0.08277	0.11136	0.08922
0.09382	0.08038	0.11407	0.08243	0.11119	0.08897
0.09382	0.08061	0.11409	0.08227	0.11111	0.08897
0.09382	0.08034	0.11376	0.08213	0.11037	0.08872
0.09382	0.08024	0.11358	0.08207	0.10914	0.08864
0.09361	0.08013	0.11348	0.08207	0.10898	0.08864
0.09359	0.07996	0.11336	0.08207	0.10849	0.08856
0.09344	0.07975	0.11314	0.08189	0.10799	0.08799
0.09358	0.07979	0.11324	0.08183	0.10791	0.08799
0.09332	0.07972	0.11305	0.0818	0.10783	0.08782
0.09326	0.0797	0.11304	0.0817	0.10734	0.08741
0.09318	0.07964	0.113	0.08166	0.10734	0.08717
0.09318	0.07961	0.11292	0.08158	0.10668	0.08692
0.09318	0.07955	0.1125	0.08143	0.1057	0.08684
0.09317	0.07942	0.1124	0.08138	0.10529	0.08684
0.09317	0.07935	0.11204	0.08087	0.1048	0.08676
0.09315	0.07933	0.11201	0.08077	0.10471	0.08651
0.09307	0.07897	0.112	0.08031	0.10448	0.0861
0.093	0.07893	0.11193	0.0803	0.10373	0.08602
0.093	0.07889	0.11185	0.08006	0.10357	0.08561
0.09287	0.07815	0.11182	0.07952	0.10324	0.08544
0.09296	0.07853	0.11182	0.07938	0.10324	0.08544
0.09255	0.0781	0.1117	0.07929	0.10299	0.08536
0.09251	0.07807	0.11145	0.07923	0.10275	0.08528
0.0925	0.07804	0.11144	0.07805	0.10258	0.08495
0.09242	0.07779	0.11143	0.07797	0.10258	0.08495
0.09241	0.0777	0.11121	0.07795	0.10176	0.08471
0.09221	0.07735	0.11031	0.07742	0.1016	0.08446
0.0922	0.07644	0.10992	0.07731	0.1016	0.08446
0.09205	0.07627	0.10979	0.07671	0.10143	0.08438
0.09215	0.07631	0.10985	0.07635	0.10078	0.08438
0.09201	0.0761	0.10977	0.07609	0.10045	0.08421
0.09191	0.07605	0.1096	0.07578	0.10037	0.08356
0.09188	0.07603	0.10955	0.07555	0.09963	0.08339
0.09187	0.07579	0.10954	0.07542	0.09947	0.0829
0.09184	0.07558	0.10949	0.07536	0.09947	0.08274
0.09177	0.0754	0.10939	0.07533	0.0993	0.08233
0.09172	0.07511	0.10917	0.07487	0.09914	0.08233
0.0917	0.07506	0.10914	0.07465	0.09906	0.08208
0.09155	0.07497	0.10913	0.07411	0.09881	0.08179
0.09153	0.07487	0.10888	0.07401	0.09856	0.08128
0.09136	0.0748	0.10885	0.07341	0.09856	0.08125
0.09131	0.07478	0.10868	0.07328	0.09832	0.08118
0.09127	0.07464	0.10867	0.07315	0.09824	0.08105
0.09127	0.07464	0.10858	0.07246	0.09651	0.08084
0.09126	0.0746	0.10854	0.07235	0.09635	0.08082
0.09118	0.07451	0.1084	0.07232	0.09635	0.08065
0.09116	0.07437	0.10834	0.07225	0.0961	0.08028
0.09113	0.07422	0.10834	0.07209	0.09528	0.08025
0.09111	0.07388	0.10825	0.07164	0.09487	0.08014
0.09107	0.07377	0.10792	0.0715	0.09422	0.07995
0.09091	0.07373	0.10791	0.07147	0.09389	0.07958
0.09091	0.07364	0.10743	0.07144	0.09348	0.07932
0.082	0.06499	0.10056	0.07142	0.09341	0.07922
0.09085	0.07358	0.10726	0.07131	0.0934	0.07921
0.09068	0.07358	0.10726	0.07099	0.09307	0.07893
0.09046	0.07348	0.1072	0.07018	0.09307	0.07888
0.09037	0.07348	0.10711	0.06991	0.09274	0.07868
0.09004	0.07347	0.1071	0.0699	0.09233	0.07868
0.08992	0.07346	0.10689	0.06925	0.09225	0.07829
0.08173	0.06416	0.09883	0.0691	0.09192	0.07828
0.08986	0.07343	0.10684	0.06883	0.09159	0.07818
0.08925	0.0734	0.10683	0.06879	0.09143	0.0781
0.08924	0.07335	0.10681	0.06839	0.09127	0.07795
0.08914	0.07334	0.10673	0.06825	0.09102	0.0779
0.08903	0.07307	0.10669	0.06815	0.09102	0.0778
0.08908	0.07322	0.10673	0.06787	0.09094	0.0778
0.08896	0.07306	0.10666	0.06751	0.09077	0.07756
0.08863	0.07302	0.10662	0.06747	0.09028	0.07755
0.08817	0.07271	0.1066	0.06744	0.09012	0.07749
0.08807	0.07245	0.10656	0.06721	0.08971	0.07742
0.08213	0.06518	0.10094	0.06715	0.08897	0.07735
0.088	0.07235	0.10653	0.06694	0.08872	0.07724
0.08782	0.07232	0.10647	0.06662	0.08872	0.07708
0.08772	0.07227	0.10647	0.06658	0.08864	0.07673
0.08769	0.07214	0.10637	0.06649	0.08856	0.07671
0.08757	0.07209	0.10637	0.06638	0.08831	0.07666
0.08189	0.06434	0.09973	0.06629	0.08823	0.0761
0.08166	0.06405	0.09878	0.06588	0.08782	0.07597
0.0875	0.07204	0.10634	0.06578	0.08725	0.07583
0.0875	0.07196	0.1062	0.06558	0.08725	0.0758
0.08157	0.06376	0.09848	0.06548	0.087	0.07557
0.08733	0.07191	0.10619	0.06545	0.08618	0.0755
0.08732	0.07191	0.10587	0.0653	0.08618	0.07545
0.0873	0.07178	0.1058	0.06512	0.08594	0.07537
0.08726	0.07166	0.10576	0.06426	0.08594	0.07528
0.08726	0.07164	0.10574	0.06414	0.08561	0.0747
0.08713	0.07141	0.10555	0.06389	0.08528	0.07461
0.08709	0.07125	0.10533	0.06386	0.08528	0.07461
0.08699	0.07103	0.10532	0.06353	0.08413	0.0746
0.08698	0.07096	0.10525	0.06348	0.08405	0.07457
0.08698	0.07093	0.10524	0.0633	0.08233	0.07455
0.08689	0.07086	0.10521	0.06323	0.08197	0.07448
0.08687	0.07082	0.10513	0.06313	0.08161	0.07444
0.08675	0.07076	0.10506	0.06308	0.08112	0.07431
0.08667	0.07072	0.10482	0.06307	0.0768	0.07414
0.08655	0.07065	0.10471	0.06283	0.0751	0.07409
0.08651	0.07052	0.10469	0.06267	0.07501	0.07408
0.08616	0.07047	0.10466	0.06263	0.07401	0.07407
0.08613	0.07033	0.10452	0.06252	0.06988	0.07401
0.08612	0.07023	0.10443	0.06243		0.07376
0.08611	0.07022	0.10417	0.06225		0.07361
0.08607	0.07008	0.10404	0.06222		0.07353
0.08205	0.06517	0.10088	0.06207		0.07353
0.08192	0.0648	0.10041	0.06134		0.07302
0.08591	0.06998	0.10395	0.06091		0.07302
0.08216	0.06549	0.10113	0.06054		0.07287
0.08591	0.06978	0.10393	0.06037		0.07285
0.0858	0.06957	0.10383	0.06007		0.07269
0.08579	0.06954	0.10377	0.06004		0.07221
0.08161	0.06405	0.09874	0.05991		0.07221
0.08561	0.06945	0.10368	0.05984		0.07217
0.08555	0.06944	0.10353	0.05953		0.07202
0.08544	0.06929	0.1035	0.0594		0.07159
0.08539	0.06923	0.10342	0.05937		0.07144
0.08539	0.06918	0.10337	0.05888		0.07108
0.08192	0.06451	0.10015	0.05879		0.07097
0.08536	0.06909	0.10334	0.05872		0.07096
0.08528	0.06903	0.10325	0.05856		0.07086
0.08509	0.06892	0.10325	0.05817		0.07001
0.08472	0.0687	0.10324	0.05723		0.06999
0.08467	0.06868	0.10324	0.05692		0.06985
0.08446	0.06856	0.10322	0.05655		0.06958
0.08395	0.06853	0.10309	0.05634		0.06946
0.08388	0.06827	0.10307	0.05612		0.06904
0.08368	0.06816	0.1028	0.05589		0.06893
0.08367	0.06809	0.10266	0.05583		0.06886
0.08345	0.06791	0.10259	0.05575		0.0685
0.08343	0.06786	0.10241	0.05525		0.0684
0.08191	0.06448	0.09997	0.05518		0.06834
0.08339	0.06782	0.10232	0.05507		0.06817
0.08157	0.06378	0.09851	0.05427		0.06785
0.08329	0.06753	0.1023	0.05414		0.06739
0.08194	0.06488	0.10047	0.05409		0.06688
0.08326	0.06752	0.10225	0.05379		0.06612
0.08324	0.06742	0.10225	0.05354		0.06601
0.08308	0.06742	0.10221	0.0531		0.06576
0.08294	0.06735	0.10216	0.05296		0.06561
0.0828	0.06733	0.10213	0.05259		0.06529
0.0822	0.0656	0.10116	0.05254		0.06443
0.08274	0.06729	0.1021	0.05173		0.06357
0.08271	0.06712	0.10197	0.05164		0.06321
0.08147	0.0633	0.09817	0.05159		0.06232
0.08151	0.06345	0.09824	0.05146		0.06186
0.08201	0.06511	0.1008	0.05086		0.06173
0.08177	0.0642	0.09903	0.05077		0.06084
0.0816	0.06388	0.09867	0.05036		0.06059
0.08215	0.06527	0.10097	0.05015		0.06049
0.08264	0.06698	0.10184	0.04942		0.06018
0.08255	0.06682	0.10164	0.04936		0.06016
0.08248	0.06633	0.10163			0.05979
0.08246	0.06626	0.10156			0.05832
0.08245	0.06626	0.10152			0.058
0.08242	0.06621	0.10152			0.05729
0.08232	0.06619	0.10148			0.0572
0.08228	0.06617	0.1014			0.05697
0.08228	0.06614	0.1014			0.05679
0.08226	0.0661	0.1013			0.05377
0.08224	0.06605	0.10129			0.05267
0.08184	0.06423	0.09944			0.05236
0.08224	0.06575	0.10127			0.05196
0.09796	0.08323	0.11802
0.09956	0.08651	0.11969
0.10013	0.0879	0.12
0.09732	0.08282	0.11782
0.1011	0.09108	0.12471
0.08145	0.06303	0.09806
0.08131	0.06295	0.09805
0.08123	0.06287	0.09795
0.08119	0.06286	0.09792
0.0811	0.06261	0.09792
0.08102	0.06249	0.09792
0.081	0.06232	0.09788
0.08088	0.06197	0.09787
0.08084	0.06185	0.09786
0.0808	0.06176	0.09782
0.08077	0.06125	0.09782
0.08069	0.06122	0.0976
0.0806	0.06114	0.09758
0.08059	0.0602	0.09753
0.08059	0.0589	0.09738
0.08052	0.05874	0.09734
0.08049	0.05855	0.09733
0.08047	0.05833	0.09723
0.08026	0.0576	0.09722
0.08025	0.05741	0.09715
0.08022	0.05723	0.09711
0.08015	0.05684	0.09693
0.08004	0.05032	0.09681
0.08004		0.09673
0.08003		0.09656
0.08002		0.09655
0.07993		0.0965
0.07991		0.09648
0.07991		0.09648
0.07988		0.09647
0.07982		0.09624
0.07979		0.09624
0.07979		0.09592
0.07965		0.09584
0.07943		0.09574
0.07941		0.09569
0.07939		0.09555
0.07934		0.09555
0.07929		0.09541
0.07918		0.0953
0.07879		0.09516
0.07876		0.09493
0.07874		0.09482
0.07866		0.09481
0.07859		0.09473
0.07858		0.09471
0.07857		0.09461
0.07855		0.0946
0.07839		0.09458
0.07836		0.09423
0.07833		0.09414
0.07833		0.09411
0.07831		0.09378
0.07829		0.09359
0.07824		0.0933
0.0781		0.09328
0.07796		0.09322
0.0779		0.09311
0.07788		0.09309
0.07787		0.09308
0.07782		0.09305
0.07781		0.09293
0.07769		0.09289
0.07757		0.09289
0.07745		0.09264
0.07738		0.0926
0.0773		0.09257
0.0773		0.09255
0.07729		0.09251
0.07729		0.09227
0.07725		0.09184
0.07701		0.0917
0.07699		0.09163
0.07691		0.0915
0.07687		0.09122
0.07674		0.09117
0.07669		0.09114
0.07666		0.09109
0.07664		0.09101
0.07664		0.09083
0.07648		0.09065
0.07637		0.09058
0.07619		0.09056
0.07617		0.09038
0.07615		0.09
0.07611		0.08977
0.0761		0.08975
0.076		0.08963
0.07593		0.0896
0.07592		0.08948
0.07591		0.08925
0.07569		0.0891
0.07568		0.08904
0.07565		0.08895
0.0756		0.08889
0.07555		0.08881
0.07552		0.08859
0.07543		0.08851
0.07542		0.08842
0.07505		0.08831
0.07493		0.08831
0.07485		0.08817
0.07483		0.08804
0.07476		0.08793
0.07474		0.0879
0.07467		0.08785
0.07464		0.08785
0.07446		0.08779
0.07443		0.08764
0.07419		0.08764
0.07399		0.08749
0.07392		0.08749
0.0739		0.08735
0.0738		0.08708
0.07378		0.08698
0.07366		0.08676
0.07362		0.08657
0.07355		0.08649
0.07355		0.08644
0.07351		0.0864
0.07343		0.08638
0.07342		0.08626
0.07332		0.08585
0.0733		0.08545
0.07328		0.08541
0.07328		0.08529
0.07326		0.08526
0.07321		0.08523
0.07305		0.08516
0.07301		0.08508
0.07295		0.08496
0.07291		0.08478
0.07287		0.08471
0.07285		0.08451
0.07277		0.08398
0.07264		0.08344
0.07255		0.08308
0.07246		0.08284
0.07236		0.08256
0.07235		0.08251
0.07233		0.08247
0.07229		0.08197
0.07217		0.08197
0.07215		0.08188
0.07212		0.08187
0.0721		0.08184
0.07206		0.08181
0.07204		0.08127
0.07196		0.08123
0.07182		0.08056
0.07147		0.07995
0.07139		0.07979
0.07129		0.07962
0.07129		0.07911
0.07118		0.07891
0.07109		0.07882
0.071		0.07861
0.07097		0.07833
0.07083		0.07821
0.07049		0.07812
0.07048		0.07811
0.07045		0.07796
0.07038		0.07735
0.0699		0.07714
0.06986		0.07703
0.06962		0.07694
0.06957		0.0766
0.06936		0.07602
0.06924		0.07593
0.06913		0.07514
0.06848		0.07456
0.06835		0.07415
0.06827		0.07362
0.06766		0.07328
0.06755		0.07141
0.06707		0.07089
0.06683		0.07021
0.06677
0.06566
0.06543
0.06428
0.06368
0.06162
0.0594
0.05752

## Sheet: Fig. 3C
WT x WT	WT x ttg2-6	ttg2-6 x WT	ttg2-6 x ttg2-6
0.07808	0.10406	0.08425	0.08727
0.0965	0.10261	0.08372	0.08626
0.08574	0.10137	0.08352	0.08573
0.09547	0.0998	0.083	0.08467
0.0952	0.09957	0.08207	0.08447
0.09482	0.09946	0.08175	0.08428
0.08451	0.09923	0.08152	0.08398
0.09451	0.09899	0.08124	0.08369
0.09449	0.0985	0.081	0.08341
0.09341	0.09842	0.07997	0.08314
0.07326	0.09819	0.0798	0.08307
0.08303	0.09788	0.07936	0.08298
0.09264	0.09731	0.07926	0.08247
0.09252	0.09686	0.07917	0.08204
0.09247	0.09655	0.07898	0.08191
0.09243	0.09616	0.07842	0.08184
0.08241	0.09564	0.07799	0.08182
0.09234	0.09538	0.07748	0.08176
0.08216	0.09538	0.0774	0.08174
0.09202	0.09533	0.07712	0.08162
0.08187	0.09519	0.0771	0.08161
0.0918	0.09513	0.07687	0.08151
0.0913	0.09502	0.07685	0.08135
0.0813	0.09493	0.07622	0.08134
0.0912	0.09489	0.07615	0.08109
0.08107	0.09479	0.07611	0.08087
0.09076	0.09475	0.07605	0.08071
0.09053	0.09461	0.076	0.08018
0.09051	0.09437	0.07599	0.07999
0.08023	0.09428	0.07596	0.0799
0.09023	0.09419	0.07548	0.07981
0.08982	0.09386	0.07533	0.07974
0.0787	0.09365	0.07522	0.07943
0.08869	0.09346	0.07506	0.07935
0.08843	0.09345	0.07503	0.07921
0.08832	0.09339	0.07483	0.07879
0.08774	0.09305	0.07481	0.07862
0.08759	0.09279	0.07477	0.07832
0.08741	0.09242	0.07471	0.07826
0.08733	0.09236	0.07465	0.07816
0.08681	0.09207	0.07452	0.07799
0.08674	0.09188	0.07444	0.07792
0.08656	0.0918	0.07433	0.07783
0.08646	0.09157	0.07425	0.07779
0.08644	0.0914	0.07425	0.07779
0.08643	0.0912	0.07396	0.07776
0.08614	0.09097	0.0739	0.07773
0.08614	0.0908	0.07389	0.07771
0.08604	0.09069	0.07386	0.07764
0.08594	0.09063	0.07364	0.07726
0.08557	0.09049	0.0736	0.07722
0.0855	0.09036	0.0734	0.07715
0.08528	0.09031	0.07328	0.07697
0.08527	0.09031	0.07327	0.07697
0.08464	0.09027	0.07326	0.07674
0.08463	0.0902	0.07307	0.07659
0.0846	0.09007	0.07248	0.07658
0.08439	0.09	0.07198	0.07627
0.0842	0.08998	0.07177	0.07626
0.08418	0.08993	0.07175	0.07619
0.08416	0.08982	0.07172	0.07613
0.0841	0.08973	0.07156	0.07607
0.08405	0.08969	0.07133	0.07607
0.08403	0.08914	0.07133	0.07601
0.08398	0.08869	0.07094	0.0759
0.08389	0.08865	0.07063	0.07589
0.08384	0.08863	0.07052	0.07589
0.08378	0.08843	0.07043	0.07586
0.08312	0.08839	0.07019	0.07576
0.083	0.08825	0.07005	0.07502
0.08275	0.08822	0.07002	0.07493
0.08264	0.08816	0.06996	0.07477
0.08233	0.08796	0.06978	0.07474
0.08226	0.08791	0.06971	0.07466
0.08203	0.08775	0.06944	0.07461
0.08198	0.08769	0.06917	0.07446
0.08176	0.08757	0.06913	0.07431
0.08172	0.08748	0.06895	0.0743
0.08155	0.08739	0.06859	0.07422
0.08154	0.08721	0.0678	0.0741
0.08137	0.08707	0.0678	0.07405
0.08133	0.08693	0.06727	0.07398
0.08079	0.08677	0.06668	0.0739
0.0803	0.08666	0.06629	0.0737
0.08029	0.08656	0.06532	0.07328
0.08013	0.08647	0.07221	0.07318
0.08005	0.08646	0.06632	0.07279
0.07984	0.08642	0.07443	0.07275
0.07969	0.08632	0.07563	0.07221
0.07948	0.0863	0.06225	0.07193
0.07934	0.08595	0.06457	0.07188
0.07896	0.08588	0.07772	0.07172
0.07846	0.0857	0.07271	0.07164
0.07835	0.08563	0.07893	0.07146
0.07814	0.0856	0.07456	0.07128
0.07806	0.08536	0.07274	0.07086
0.07796	0.08512	0.07748	0.07081
0.07785	0.08504	0.07561	0.07057
0.08884	0.08491	0.07669	0.07057
0.07782	0.08468	0.07845	0.07044
0.07778	0.08447	0.07333	0.06988
0.08766	0.08401	0.07321	0.06983
0.07766	0.08398	0.07409	0.06939
0.07729	0.08396	0.0771	0.06932
0.07701	0.08395	0.0791	0.06925
0.07692	0.08388	0.08003	0.06916
0.07671	0.0837	0.08431	0.06892
0.08659	0.08355	0.07921	0.06877
0.07649	0.08344	0.06889	0.06849
0.07646	0.0834	0.07003	0.06833
0.08639	0.08333	0.07192	0.06809
0.07611	0.08327	0.07359	0.06775
0.07601	0.08311		0.06774
0.07547	0.08308		0.0677
0.07542	0.08301		0.06754
0.08529	0.08289		0.06732
0.07506	0.08287		0.06716
0.0749	0.08259		0.06703
0.07482	0.08254		0.06699
0.07479	0.08234		0.06661
0.08458	0.08209		0.06654
0.07437	0.08203		0.06641
0.07432	0.08197		0.06629
0.07396	0.08156		0.06605
0.0739	0.08155		0.06584
0.07341	0.08107		0.06575
0.07289	0.08067		0.0657
0.0725	0.08067		0.06463
0.07214	0.08054		0.06449
0.07185	0.07972		0.0644
0.07129	0.07945		0.06437
0.07126	0.07914		0.06417
0.0707	0.0791		0.06403
0.07006	0.07879		0.06368
0.07	0.07862		0.07368
0.06798	0.07832		0.06354
	0.07827		0.06296
	0.07819		0.06274
	0.07807		0.05975
	0.07795		0.05982
	0.07783
	0.07783
	0.08764
	0.07704
	0.07693
	0.09619
	0.07603
	0.07587
	0.08578
	0.07508
	0.09452
	0.07425
	0.07399
	0.09377
	0.0935
	0.073
	0.0827
	0.07208
	0.09132

## Sheet: Fig. 3D
WT x WT	ttg2 x ttg2	He x WT	He x ttg2
0.10117	0.09397	0.08189	0.88699
0.10026	0.09167	0.10088	0.10968
0.10026	0.08835	0.08018	0.10723
0.10018	0.08827	0.09903	0.10703
0.09931	0.087	0.09818	0.10696
0.0987	0.08687	0.0961	0.10656
0.09764	0.08677	0.09545	0.10635
0.09758	0.08622	0.09461	0.10544
0.09546	0.08403	0.09422	0.1048
0.09529	0.08394	0.09382	0.10302
0.09487	0.08382	0.09321	0.10256
0.09174	0.08347	0.09252	0.10185
0.09162	0.08297	0.09235	0.10072
0.091	0.08254	0.09177	0.10058
0.09088	0.08249	0.09087	0.09943
0.09085	0.08246	0.09082	0.09637
0.09078	0.08219	0.09011	0.09914
0.08992	0.08201	0.07981	0.09911
0.08915	0.08086	0.08973	0.09683
0.08863	0.08072	0.0895	0.09647
0.08758	0.08052	0.08947	0.09592
0.08734	0.08027	0.08899	0.09587
0.08687	0.08013	0.08187	0.09497
0.08679	0.08001	0.06858	0.0948
0.0863	0.07935	0.08842	0.09445
0.08629	0.07923	0.08801	0.09435
0.08627	0.07917	0.08769	0.0941
0.08614	0.07903	0.08749	0.09325
0.08614	0.07897	0.08398	0.09892
0.08607	0.07895	0.08692	0.09275
0.08601	0.07884	0.06628	0.09775
0.08598	0.07837	0.08627	0.09246
0.08584	0.07804	0.08621	0.0921
0.08556	0.07785	0.08599	0.09667
0.08552	0.07775	0.08093	0.0914
0.08546	0.07704	0.08562	0.09527
0.08538	0.07668	0.08549	0.09112
0.08532	0.07658	0.0653	0.09094
0.08517	0.07643	0.08502	0.09793
0.08499	0.07643	0.08495	0.09074
0.08485	0.07615	0.08487	0.09025
0.08481	0.07594	0.0847	0.0899
0.08481	0.07592	0.08455	0.08974
0.08469	0.07568	0.08399	0.0889
0.08446	0.07468	0.0839	0.08852
0.08432	0.07432	0.08374	0.08725
0.08431	0.07416	0.08281	0.0865
0.08427	0.07404	0.08277	0.0863
0.08412	0.07394	0.08178	0.08556
0.084	0.07379	0.08118	0.08494
0.08363	0.07363	0.08071	0.08435
0.0834	0.07345	0.07937	0.08343
0.08338	0.07339	0.07923	0.08231
0.08335	0.07308	0.07842	0.08186
0.08309	0.07281	0.07809	0.07883
0.08291	0.07233	0.07732	0.07851
0.08284	0.07211	0.07609	0.07836
0.08281	0.07185	0.07584	0.07739
0.08266	0.07149	0.07506	0.07738
0.08266	0.0714	0.07497	0.07735
0.08253	0.07109	0.07439	0.07726
0.0823	0.07102	0.07408	0.07698
0.0823	0.07094	0.07351	0.07539
0.0823	0.07092	0.07232	0.07535
0.08209	0.07071	0.07196	0.07519
0.08208	0.07066	0.07162	0.07497
0.08205	0.07066	0.07155	0.0747
0.08201	0.07055	0.07111	0.07425
0.08195	0.07022	0.07098	0.07406
0.08162	0.07014	0.07057	0.07393
0.08162	0.06999	0.0693	0.0735
0.0816	0.06996	0.06906	0.07328
0.08149	0.06993	0.0687	0.07313
0.08148	0.06991	0.0683	0.07274
0.08073	0.06987	0.06735	0.07257
0.08065	0.0697	0.06721	0.07257
0.08029	0.06968	0.06672	0.0722
0.08007	0.06952	0.06642	0.07155
0.0799	0.06952	0.0663	0.0712
0.07962	0.06942	0.06601	0.07092
0.07951	0.06938	0.06551	0.07059
0.07949	0.06929	0.06521	0.07037
0.07945	0.06906	0.06515	0.07008
0.07942	0.06888	0.06494	0.06957
0.0792	0.06868	0.06494	0.06954
0.07908	0.06851	0.06454	0.0694
0.07906	0.06838	0.0635	0.06922
0.07857	0.06819	0.0635	0.06884
0.07843	0.06791	0.06344	0.06856
0.07842	0.06766	0.06312	0.06853
0.0781	0.06745	0.06277	0.06832
0.07804	0.06719	0.06235	0.06812
0.07804	0.0669	0.06197	0.06802
0.07802	0.06672	0.06176	0.06759
0.07785	0.06652	0.06156	0.06756
0.07767	0.06649	0.05969	0.06734
0.07671	0.0663	0.05871	0.06702
0.07656	0.06539	0.05871	0.06687
0.07632	0.06515	0.05828	0.06681
0.07631	0.06505	0.05791	0.06674
0.07629	0.06495	0.05788	0.06666
0.07603	0.06488	0.05702	0.06636
0.07593	0.06483	0.05628	0.06601
0.07561	0.06481	0.05595	0.06569
0.07533	0.06481	0.05524	0.06484
0.07488	0.06419	0.05343	0.06452
0.07463	0.06399	0.05314	0.06398
0.07419	0.0637	0.04541	0.06347
0.07384	0.06361	0.08153	0.06333
0.07337	0.06294	0.08343	0.06306
0.07328	0.06276	0.08093	0.06258
0.07303	0.06258		0.06256
0.07274	0.0624		0.06171
0.0726	0.06217		0.06148
0.07241	0.06211		0.06087
0.07237	0.06111		0.05894
0.07222	0.06101		0.05592
0.07216	0.06052		0.0542
0.0718	0.06039		0.05237
0.07151	0.06003		0.04453
0.07106	0.05967
0.06992	0.05962
0.06969	0.05906
0.06939	0.05891
0.0688	0.05889
0.0683	0.05864
0.06643	0.05845
0.06527	0.05838
0.06507	0.05833
0.06194	0.05827
0.05115	0.05821
	0.05718
	0.05689
	0.05678
	0.0566
	0.05486
	0.05207
	0.05127
	0.05121
	0.04733
	0.04589
	0.04414

## Sheet: Fig. 3E
top1¦Á-10 x top1¦Á-10	top1¦Á-10 x top1¦Á-10 ttg2-6	top1¦Á-10 ttg2-6 x top1¦Á-10	top1¦Á-10 ttg2-6 x top1¦Á-10 ttg2-6
0.1271	0.13963	0.10287	0.10032
0.12708	0.13831	0.10237	0.09931
0.12692	0.13804	0.10223	0.09548
0.12529	0.13499	0.10169	0.09339
0.1252	0.1335	0.1012	0.09234
0.12419	0.13316	0.10106	0.09218
0.12417	0.13131	0.10033	0.09198
0.1238	0.13118	0.10005	0.0916
0.12106	0.13065	0.0978	0.09048
0.12004	0.12986	0.09775	0.09019
0.11997	0.12966	0.09751	0.08982
0.1195	0.12879	0.09704	0.08977
0.1186	0.12711	0.09601	0.0897
0.11824	0.12664	0.09543	0.08948
0.11743	0.12604	0.09524	0.08926
0.11739	0.12584	0.09468	0.08878
0.11723	0.12568	0.09455	0.08872
0.1158	0.12519	0.09453	0.0887
0.11563	0.12439	0.09443	0.08862
0.11513	0.12357	0.09439	0.08861
0.11417	0.12347	0.09438	0.08851
0.11382	0.12308	0.09426	0.08842
0.11358	0.12256	0.0938	0.08841
0.11268	0.12203	0.09375	0.08839
0.11203	0.12193	0.09362	0.08816
0.1117	0.12142	0.09361	0.08804
0.11114	0.12124	0.09358	0.08783
0.11099	0.12093	0.09353	0.08781
0.11062	0.11994	0.09316	0.08763
0.11049	0.11923	0.09299	0.08763
0.10982	0.11907	0.0929	0.08716
0.10964	0.11853	0.09257	0.08704
0.1095	0.11844	0.09249	0.087
0.10932	0.1181	0.09248	0.08688
0.10928	0.11808	0.09234	0.08676
0.10923	0.11794	0.09209	0.08648
0.10901	0.11794	0.09134	0.08626
0.10865	0.11771	0.09109	0.08618
0.1086	0.1176	0.09073	0.08618
0.10853	0.11658	0.09056	0.08614
0.10843	0.11634	0.09036	0.0858
0.10814	0.1163	0.09036	0.08577
0.10794	0.11606	0.09032	0.08569
0.10772	0.11581	0.09014	0.08542
0.10769	0.11575	0.09009	0.0854
0.10769	0.11534	0.08992	0.08537
0.10713	0.11501	0.0896	0.08533
0.10711	0.11487	0.08921	0.08504
0.10689	0.1148	0.08917	0.08491
0.10687	0.11455	0.08915	0.08481
0.10677	0.11455	0.08898	0.0846
0.10658	0.11391	0.08892	0.08455
0.10633	0.11361	0.08875	0.08453
0.1058	0.1134	0.08863	0.0845
0.10579	0.11331	0.08846	0.08448
0.10574	0.11329	0.08825	0.08444
0.10564	0.11324	0.08815	0.08432
0.1053	0.11224	0.08806	0.08414
0.10497	0.11219	0.08802	0.08375
0.10493	0.11202	0.088	0.08346
0.10479	0.11168	0.0876	0.08337
0.10474	0.11154	0.08743	0.08334
0.10462	0.11149	0.08741	0.08314
0.10414	0.11136	0.0873	0.08305
0.10406	0.11128	0.08721	0.08298
0.10396	0.11115	0.08715	0.08291
0.10385	0.111	0.08715	0.08258
0.10338	0.11087	0.0869	0.0824
0.10312	0.11082	0.08688	0.08234
0.10308	0.11034	0.08687	0.0822
0.10307	0.11006	0.08682	0.08215
0.10302	0.10998	0.0868	0.08213
0.10301	0.10963	0.08675	0.08207
0.10279	0.10881	0.08672	0.08193
0.10247	0.10876	0.08665	0.08153
0.10236	0.10787	0.08654	0.08147
0.10222	0.10741	0.08614	0.08095
0.10172	0.10676	0.08609	0.08071
0.10162	0.10611	0.08598	0.08069
0.10118	0.10577	0.08585	0.08055
0.10109	0.10515	0.08579	0.08052
0.10106	0.1049	0.08575	0.0804
0.10083	0.10467	0.08554	0.0803
0.10032	0.10421	0.08554	0.0799
0.09961	0.1042	0.08549	0.07975
0.0994	0.10386	0.08545	0.07939
0.09821	0.1035	0.08518	0.07937
0.09811	0.10349	0.08512	0.0789
0.09786	0.10349	0.08477	0.07874
0.09763	0.10342	0.08464	0.07857
0.09729	0.10324	0.08442	0.07847
0.09729	0.10298	0.08438	0.07835
0.09641	0.10294	0.08415	0.07821
0.0962	0.10284	0.08374	0.07781
0.09577	0.10145	0.08357	0.07744
0.09543	0.10123	0.08328	0.0771
0.0951	0.10069	0.0832	0.07695
0.09504	0.09994	0.08316	0.0758
0.09448	0.09953	0.08307	0.07514
0.09444	0.09842	0.08177	0.07472
0.09439	0.09434	0.08106	0.0727
0.09435	0.09407	0.08075	0.07178
0.09422		0.0807	0.07126
0.09416		0.07991	0.07054
0.09371		0.07876	0.06997
0.09341		0.0784	0.06995
0.09336		0.07784	0.06983
0.09246		0.07782	0.06929
0.09206		0.07754	0.06897
0.09129		0.07681	0.06807
0.09034		0.07677	0.06741
0.08941		0.07671	0.06545
0.08857		0.07609	0.06373
0.0884		0.07608	0.05892
0.08697		0.07465
0.08681		0.07453
0.08574		0.07395
0.08194		0.07331
0.08047		0.07316
		0.07188
		0.07172
		0.07157
		0.07154
		0.07088
		0.06803
		0.06779

## Sheet: Fig. 3F
upf1-1 x upf1-1	upf1-1 x upf1-1 ttg2-6	upf1-1 ttg2 x upf1-1	upf1-1 ttg2-6 x upf1-1 ttg2-6
0.13793	0.15523	0.08063	0.10865
0.13605	0.15348	0.07025	0.10354
0.1358	0.15305	0.06802	0.10161
0.13567	0.15278	0.0753	0.10054
0.13546	0.15123	0.07389	0.09985
0.13491	0.15105	0.10966	0.09893
0.13475	0.15073	0.10884	0.09865
0.13444	0.14876	0.10634	0.09834
0.13393	0.14785	0.10623	0.09802
0.1339	0.14769	0.10597	0.09802
0.13367	0.14678	0.10528	0.09747
0.13334	0.14583	0.10447	0.09722
0.13276	0.1455	0.10409	0.09666
0.13234	0.14504	0.10336	0.09642
0.13157	0.14479	0.10261	0.09629
0.13148	0.14454	0.10207	0.09595
0.13125	0.14439	0.1016	0.09566
0.131	0.14404	0.10133	0.09529
0.13073	0.14296	0.10117	0.0952
0.13048	0.14251	0.10067	0.09484
0.13035	0.14219	0.1003	0.09473
0.12991	0.14211	0.10029	0.09473
0.12945	0.14195	0.09997	0.09452
0.12939	0.14081	0.09962	0.09426
0.12891	0.14033	0.0996	0.09407
0.12857	0.13975	0.09821	0.09391
0.12844	0.1395	0.0982	0.09384
0.12825	0.13941	0.09813	0.09383
0.12801	0.13858	0.09813	0.09376
0.12757	0.13835	0.09769	0.09359
0.12754	0.1372	0.09764	0.09358
0.12744	0.13717	0.09718	0.09357
0.12654	0.13661	0.09671	0.09337
0.12635	0.13624	0.09664	0.09336
0.12618	0.13582	0.09647	0.09328
0.12574	0.13555	0.09628	0.09288
0.12562	0.13524	0.09624	0.09285
0.1254	0.13408	0.0962	0.09285
0.12498	0.13401	0.09563	0.09274
0.12487	0.13275	0.09531	0.09273
0.12454	0.13274	0.09518	0.09272
0.12451	0.13217	0.09464	0.09271
0.1245	0.1316	0.09464	0.09229
0.1243	0.13126	0.09449	0.09206
0.12417	0.13064	0.09432	0.09204
0.12413	0.1303	0.09431	0.09164
0.12397	0.13006	0.0937	0.09161
0.1239	0.12968	0.09367	0.09131
0.12389	0.12957	0.09348	0.09125
0.12324	0.12928	0.09332	0.09105
0.12313	0.12928	0.09299	0.09055
0.12224	0.12917	0.09277	0.09029
0.12222	0.12916	0.09254	0.09016
0.12217	0.12898	0.09247	0.0899
0.12215	0.12888	0.09211	0.08973
0.12086	0.12886	0.0921	0.08972
0.12062	0.12836	0.0921	0.08964
0.12035	0.12828	0.0921	0.08951
0.12	0.1281	0.09181	0.08944
0.11985	0.128	0.09165	0.08914
0.11981	0.12788	0.09154	0.08907
0.11949	0.12788	0.09151	0.08888
0.11949	0.12785	0.0915	0.08878
0.11923	0.12766	0.09145	0.08878
0.119	0.12758	0.09134	0.08854
0.1189	0.12708	0.09114	0.08846
0.11842	0.12661	0.09097	0.08839
0.11786	0.12647	0.09086	0.08837
0.11778	0.12642	0.09086	0.08836
0.11683	0.12641	0.09068	0.08836
0.11641	0.12636	0.09068	0.08825
0.11637	0.12632	0.09052	0.08814
0.11626	0.12541	0.09037	0.08804
0.11621	0.12522	0.09037	0.08799
0.11617	0.12518	0.09025	0.08788
0.11611	0.12517	0.09021	0.08787
0.11606	0.12513	0.08982	0.0876
0.11594	0.12474	0.08979	0.08757
0.11588	0.1245	0.08974	0.08757
0.11554	0.1242	0.08941	0.08733
0.11546	0.12393	0.08935	0.08733
0.11469	0.12393	0.0893	0.08727
0.11431	0.12321	0.08898	0.08724
0.11386	0.12316	0.08898	0.08724
0.11373	0.12275	0.08898	0.08716
0.11353	0.12269	0.08897	0.08697
0.11345	0.12269	0.08888	0.08693
0.11339	0.12197	0.08847	0.08685
0.11302	0.12191	0.08822	0.08682
0.11299	0.12168	0.0881	0.08678
0.11293	0.12153	0.08803	0.08674
0.11222	0.12148	0.0875	0.0867
0.11218	0.12148	0.08731	0.0866
0.11214	0.1211	0.08726	0.08657
0.11156	0.1211	0.08723	0.08616
0.11087	0.12076	0.0872	0.08615
0.11076	0.12061	0.0872	0.08614
0.11074	0.12047	0.08712	0.08597
0.1103	0.1199	0.08664	0.08568
0.1102	0.1199	0.08662	0.08559
0.11016	0.11989	0.08636	0.08505
0.10938	0.11961	0.08631	0.08496
0.10922	0.11941	0.08585	0.08494
0.10898	0.11941	0.08573	0.08482
0.10876	0.11921	0.08562	0.0848
0.10832	0.1187	0.08552	0.08474
0.1083	0.1187	0.08539	0.08474
0.10741	0.11836	0.08481	0.08471
0.10739	0.11831	0.08477	0.08443
0.10735	0.11803	0.0847	0.0844
0.10669	0.11798	0.08441	0.08436
0.10666	0.11735	0.08394	0.08407
0.10663	0.11732	0.08357	0.08399
0.1066	0.11722	0.08354	0.08399
0.10637	0.11712	0.0833	0.08388
0.10629	0.11707	0.08298	0.08375
0.10618	0.11689	0.08229	0.08375
0.10584	0.11659	0.08219	0.08357
0.10569	0.11626	0.08219	0.08354
0.10563	0.11573	0.08173	0.08335
0.1054	0.11516	0.07999	0.08335
0.10536	0.11501	0.0799	0.08334
0.10519	0.11388	0.07979	0.08301
0.10515	0.1128	0.07967	0.08301
0.10496	0.11275	0.07961	0.08295
0.10435	0.11275	0.07881	0.0829
0.10341	0.11228	0.0786	0.08284
0.10314	0.1116	0.07804	0.08278
0.10299	0.1116	0.07761	0.08274
0.1029	0.1116	0.07727	0.08259
0.10289	0.11082	0.07706	0.08259
0.10287	0.11017	0.07705	0.08253
0.10249	0.11007	0.07667	0.08253
0.1024	0.10942	0.07651	0.0824
0.10209	0.10902	0.0763	0.08232
0.10192	0.10835	0.07581	0.08229
0.10169	0.10753	0.07554	0.08207
0.10158	0.10725	0.0755	0.08207
0.10157	0.1072	0.07544	0.08198
0.10134	0.10663	0.07519	0.08181
0.10078	0.10513	0.0751	0.08162
0.10075	0.10509	0.07509	0.08141
0.10037	0.10454	0.07452	0.08091
0.09983	0.10307	0.07444	0.08081
0.11939	0.10249	0.07412	0.08074
0.09913	0.10135	0.07379	0.08071
0.12806		0.07371	0.08063
0.09779		0.07227	0.08063
0.09736			0.08054
0.1273			0.08023
0.09727			0.08022
0.11722			0.08019
0.09719			0.08011
0.09658			0.07967
0.09657			0.07965
0.12654			0.07946
0.09549			0.0794
0.10539			0.07932
0.09521			0.07916
0.09518			0.07916
0.09391			0.07899
0.10248			0.07899
0.09176			0.07898
0.09163			0.07898
0.09159			0.07896
0.11116			0.07894
0.09096			0.07894
0.09085			0.07887
0.10046			0.07858
0.09011			0.07855
0.10991			0.07847
0.08953			0.07845
0.10906			0.07845
0.08867			0.07841
0.11834			0.07816
0.08635			0.07801
0.10556			0.07772
0.08475			0.07772
0.11377			0.07725
0.08376			0.07704
			0.07693
			0.07655
			0.0764
			0.0764
			0.07626
			0.07614
			0.0759
			0.07587
			0.07587
			0.07586
			0.0758
			0.07568
			0.07561
			0.07553
			0.07549
			0.07549
			0.07534
			0.07528
			0.07509
			0.07509
			0.07505
			0.07498
			0.07498
			0.07498
			0.07476
			0.07457
			0.07418
			0.07405
			0.07405
			0.07305
			0.0729
			0.07269
			0.07267
			0.0726
			0.0726
			0.07241
			0.07241
			0.07215
			0.07126
			0.07079
			0.07015
			0.06998
			0.06987
			0.06964
			0.06932
			0.06932
			0.06908
			0.06844
			0.06842
			0.06806
			0.06806
			0.06782
			0.06778
			0.06688
			0.06548

## Sheet: Fig. 3G
ttg2-6 x ttg2-6	ttg2-6 x top1¦Á-10 ttg2-6	top1¦Á-10 ttg2-6 x ttg2-6	top1¦Á-10 ttg2-6 x top1¦Á-10 ttg2-6
0.08783	0.09074	0.10339	0.07303
0.08772	0.08998	0.10119	0.07931
0.08743	0.08979	0.09653	0.09548
0.08714	0.08922	0.09484	0.09339
0.08232	0.08809	0.0945	0.07235
0.0818	0.0868	0.09438	0.09218
0.08127	0.08612	0.09411	0.07198
0.0796	0.08524	0.09388	0.0916
0.07942	0.08439	0.09359	0.09048
0.07842	0.0841	0.09352	0.09019
0.0784	0.08402	0.0934	0.08982
0.07754	0.08329	0.0934	0.06977
0.07735	0.08271	0.09329	0.0897
0.07713	0.08259	0.09297	0.08948
0.07692	0.08248	0.09267	0.08926
0.07687	0.08242	0.09224	0.08878
0.07685	0.08218	0.09195	0.08872
0.07674	0.08207	0.09191	0.0687
0.07648	0.08167	0.09183	0.08862
0.07631	0.08157	0.09166	0.08861
0.07603	0.08146	0.09151	0.06851
0.07588	0.08138	0.09148	0.08842
0.07538	0.08121	0.09147	0.08841
0.07521	0.08107	0.09084	0.06839
0.07508	0.08096	0.09066	0.08816
0.07503	0.08089	0.09042	0.06804
0.07497	0.08074	0.09037	0.08783
0.07468	0.08059	0.09032	0.08781
0.07447	0.08014	0.09025	0.08763
0.07392	0.08012	0.09021	0.08763
0.07326	0.08005	0.09021	0.08716
0.07263	0.07981	0.09016	0.08704
0.07237	0.07944	0.09007	0.087
0.07171	0.07933	0.08978	0.08688
0.0703	0.07901	0.08972	0.08676
0.06986	0.07877	0.08972	0.08648
0.06985	0.07846	0.08965	0.08626
0.06978	0.0782	0.08958	0.08618
0.06966	0.07812	0.08951	0.08618
0.06962	0.07791	0.08933	0.08614
0.06948	0.07784	0.08911	0.0858
0.06889	0.07781	0.08886	0.08577
0.06881	0.07779	0.08867	0.08569
0.06844	0.07755	0.08842	0.08542
0.06843	0.07728	0.08803	0.0854
0.06789	0.07696	0.088	0.08537
0.06735	0.07691	0.08781	0.08533
0.06719	0.07635	0.08779	0.08504
0.06565	0.07576	0.08756	0.08491
0.06502	0.07537	0.08742	0.08481
0.0648	0.0752	0.08711	0.0846
0.06402	0.07497	0.08699	0.08455
0.06365	0.0748	0.0869	0.08453
0.06302	0.07475	0.08668	0.0845
0.06299	0.0747	0.08668	0.08448
0.06262	0.07437	0.08644	0.08444
0.06256	0.0736	0.08617	0.08432
0.06244	0.07344	0.08602	0.08414
0.06076	0.06962	0.08591	0.08375
0.0602	0.0695	0.08584	0.08346
0.05974	0.06946	0.08575	0.08337
0.05898	0.06944	0.08572	0.08334
0.05618	0.06939	0.08571	0.08314
0.05606	0.06927	0.08559	0.08305
0.05447	0.06898	0.08545	0.08298
0.05411	0.06893	0.08531	0.08291
0.07552	0.06889	0.08511	0.08258
0.07562	0.06868	0.08498	0.0824
0.0742	0.06844	0.0848	0.08234
0.07118	0.06824	0.08468	0.0822
0.07801	0.06823	0.08465	0.08215
0.07621	0.0681	0.08459	0.08213
0.06118	0.06808	0.08423	0.08207
0.06529	0.06798	0.08392	0.08193
0.07789	0.0679	0.08345	0.08153
0.05821	0.06756	0.08339	0.08147
0.07992	0.06743	0.08303	0.08095
0.07721	0.06712	0.08298	0.08071
0.08001	0.06663	0.08295	0.08069
0.07529	0.06651	0.08292	0.08055
0.07371	0.06485	0.08289	0.08052
0.07291	0.06444	0.08271	0.0804
0.07822	0.06399	0.08251	0.0803
0.07621	0.06125	0.08229	0.0799
0.07336	0.05971	0.08182	0.07975
0.07912	0.05884	0.08173	0.07939
0.06226	0.05787	0.08166	0.07937
0.06438	0.05416	0.08141	0.0789
0.06399	0.07335	0.08117	0.07874
0.06672	0.06281	0.08112	0.07857
0.06831	0.06331	0.0811	0.07847
0.06992	0.07219	0.08071	0.07835
0.07001	0.07234	0.0807	0.07821
0.07372	0.07461	0.08052	0.07781
0.07111	0.07633	0.08048	0.07744
0.06509	0.07841	0.08033	0.0771
0.07683	0.07115	0.0802	0.07695
0.07732	0.06789	0.0801	0.0758
0.07211	0.06183	0.07962	0.07514
0.07598	0.06732	0.07941	0.07472
0.07271	0.06442	0.07929	0.0727
0.07662	0.06499	0.07925	0.07178
	0.06287	0.07903	0.07126
	0.07003	0.07888	0.07054
	0.07025	0.07867	0.06997
		0.07858	0.06995
		0.07851	0.06983
		0.07845	0.06929
		0.0784	0.06897
		0.07832	0.06807
		0.07826	0.06741
		0.07749	0.06545
		0.08606	0.06373
		0.07711	0.05892
		0.077
		0.07691
		0.0848
		0.07596
		0.08452
		0.07576
		0.08433
		0.07432
		0.08222
		0.07319
		0.07268
		0.08127
		0.07184
		0.07129
		0.07077
		0.07896
		0.06916
		0.06999

[truncated: 14 more sheets: Fig. 3H, Fig. 3I, Fig. 3J, Fig. 4A, Fig. 4B, Fig. 4E, Fig. 4F, Fig. 4G, Fig. 4H, Fig. 5A, Fig. 5C, Fig. 6B, Fig. 6C, Fig. 6D]
