# Supplementary material for: TOP1α, UPF1, and TTG2 regulate seed size in a parental dosage–dependent manner
Source: PLoS Biol. 2020 Nov 6;18(11):e3000930. doi: 10.1371/journal.pbio.3000930 (PMC7673560; doi:10.1371/journal.pbio.3000930)
Supplement: S2 Data — From S1A, S1B, S1E–S1G, S1M, S2A, S2C, S3A–S3C, S4A–S4C, S4E, S4F, S6C–S6D and S8A Figs. (XLSX) [file pbio.3000930.s012.xlsx]

## Sheet: S1A Fig
							avg	sd
WT	19.2	18.2	18.8	16.8	18.1	16.9	18	0.977753
top	26.3	27.9	25.6	27.7	25.6	26.1	26.5333	1.02111
u1-1	20.9	20.9	22.6	23.5	23.2	22.4	22.25	1.11848

## Sheet: S1B Fig
WT	top1	upf1-1
1.99312	2.05182	2.35267
1.98811	2.03451	2.34212
1.98508	2.00676	2.33669
1.97727	2.00235	2.32145
1.97011	1.96459	2.2977
1.96952	1.96098	2.27524
1.9396	1.95428	2.25517
1.9389	1.94446	2.2298
1.93292	1.93068	2.22743
1.92838	1.92733	2.21372
1.91604	1.92487	2.2094
1.91278	1.90962	2.19578
1.90768	1.90532	2.19473
1.9059	1.90451	2.1901
1.90044	1.89406	2.18985
1.89831	1.89087	2.18253
1.89564	1.87749	2.16719
1.89275	1.87226	2.16589
1.89198	1.87161	2.16495
1.8809	1.86628	2.1642
1.87782	1.86331	2.16155
1.85697	1.85841	2.15505
1.85459	1.8563	2.15333
1.85127	1.85515	2.15268
1.84269	1.85474	2.15079
1.84108	1.85046	2.14834
1.8389	1.84228	2.14814
1.83598	1.83619	2.1465
1.8354	1.83071	2.14473
1.8342	1.8295	2.14306
1.82964	1.82575	2.14095
1.82893	1.82309	2.14011
1.82647	1.82248	2.1385
1.82529	1.82026	2.13204
1.82518	1.81808	2.13031
1.8245	1.81584	2.10705
1.82121	1.81237	2.10275
1.82097	1.80913	2.10256
1.82023	1.80744	2.09617
1.816	1.80113	2.09299
1.81055	1.79922	2.08526
1.80803	1.79892	2.08416
1.80443	1.79692	2.08314
1.8035	1.78953	2.07944
1.80334	1.78837	2.07869
1.80116	1.78775	2.0786
1.80069	1.78547	2.07658
1.80022	1.77854	2.07507
1.79927	1.77396	2.0723
1.79423	1.77311	2.07221
1.79417	1.764	2.07036
1.79299	1.75434	2.06966
1.79064	1.75234	2.06767
1.78896	1.74108	2.05733
1.78783	1.73869	2.0509
1.78694	1.73421	2.05058
1.78632	1.73061	2.04554
1.78431	1.72605	2.0405
1.78351	1.72583	2.03956
1.7824	1.72462	2.0364
1.77896	1.72298	2.03638
1.77854	1.71903	2.036
1.77772	1.71659	2.03575
1.77722	1.71624	2.02914
1.77476	1.71594	2.02551
1.77225	1.71541	2.02474
1.76971	1.70656	2.02302
1.766	1.70142	2.02091
1.76404	1.69039	2.02056
1.76389	1.68965	2.01616
1.76235	1.68747	2.01568
1.76176	1.68681	2.01401
1.75828	1.68533	2.01099
1.75435	1.67402	2.00849
1.74874	1.67242	2.00418
1.74591	1.66208	2.00396
1.74549	1.66102	2.00258
1.74541	1.65395	1.99864
1.74506	1.64977	1.99618
1.73558	1.63744	1.99332
1.73551	1.6155	1.99065
1.7349	1.59782	1.98189
1.73423	1.57739	1.98179
1.72946	1.56316	1.97212
1.72917	--	1.97188
1.72763		1.97149
1.72746		1.96926
1.72746		1.96594
1.7259		1.96521
1.72015		1.96043
1.71978		1.95616
1.71609		1.95381
1.70856		1.95155
1.70789		1.94797
1.7077		1.94765
1.70579		1.94473
1.70561		1.94128
1.70495		1.93994
1.70453		1.93938
1.70453		1.93804
1.70266		1.93451
1.70163		1.93242
1.69992		1.93098
1.6977		1.92775
1.69579		1.9228
1.69551		1.92267
1.69486		1.92015
1.69452		1.91753
1.69407		1.91637
1.69319		1.91572
1.69017		1.91186
1.68858		1.91158
1.68644		1.90302
1.68596		1.9018
1.68587		1.9007
1.68545		1.89991
1.68328		1.89944
1.68308		1.89312
1.67769		1.88178
1.67647		1.87905
1.67524		1.87705
1.67466		1.87044
1.67438		1.8702
1.67299		1.86944
1.67291		1.86895
1.66978		1.86474
1.66805		1.8414
1.66393		1.83878
1.6622		1.83336
1.66084		1.82981
1.65999		1.8283
1.6598		1.82801
1.65972		1.82784
1.65856		1.82664
1.65754		1.82529
1.65731		1.82326
1.65685		1.82293
1.65665		1.81971
1.65484		1.81909
1.6543		1.81315
1.65257		1.81269
1.65074		1.81265
1.64993		1.8076
1.64816		1.80728
1.64577		1.80076
1.645		1.79067
1.64468		1.78235
1.64273		1.77512
1.64268		1.77425
1.63973		1.77126
1.63941		1.76788
1.63936		1.7662
1.63905		1.7644
1.63737		1.76321
1.63698		1.7612
1.63694		1.75821
1.63457		1.75781
1.6341		1.74917
1.63369		1.74837
1.63297		1.74776
1.63188		1.7432
1.63125		1.74155
1.63102		1.74022
1.62663		1.73853
1.62646		1.73492
1.62628		1.73423
1.62459		1.7268
1.62257		1.72356
1.62224		1.71863
1.62185		1.70486
1.61687		1.68577
1.61633		1.6839
1.61618		1.6668
1.616		1.64731
1.61496		1.62184
1.61256		1.6053
1.61216		1.58562
1.60895		--
1.60778		--
1.60681		--
1.60576
1.60556
1.60526
1.60512
1.60255
1.6019
1.60187
1.60023
1.59951
1.59941
1.59868
1.5986
1.59837
1.59804
1.59627
1.59582
1.59482
1.59431
1.59043
1.58979
1.58667
1.58572
1.5838
1.58361
1.58117
1.57754
1.57584
1.57542
1.57502
1.57375
1.5724
1.57145
1.56939
1.5693
1.56818
1.566
1.5648
1.56426
1.55584
1.55422
1.55067
1.54824
1.54773
1.54359
1.54251
1.54144
1.53292
1.5321
1.52924
1.52624
1.52427
1.52352
1.52314
1.52263
1.52262
1.51824
1.51344
1.51312
1.51211
1.50941
1.50339
1.49978
1.49777
1.49635
1.49399
1.47761
1.46933
1.46767
1.45823
1.44999
1.44977
1.42458
1.42169
1.41344
1.40955
1.39253
1.38996
--
--
--

## Sheet: S1E Fig
	R-t	R-u		RL-t	RL-u		S-t	S-u		FB-t	FB-u		YS-t	YS-u		OS-t	OS-t
	1.10372	1.49782		1.48992	1.67822		0.72192	0.71213		5.73891	5.30302		1.63889	3.4629		0.26781	0.99972
	0.942871	1.48992		1.66201	1.74291		0.86228	0.70386		5.38992	5.03028		1.85057	3.38027		0.26897	0.90004
	0.96168	1.59002		1.40983	1.61003		0.90673	0.71997		6.42882	5.09228		2.10831	3.49872		0.30981	0.88035
	1.00276	1.52592		1.52059	1.67705		0.83031	0.711987		5.85255	5.14186		1.86592	3.4473		0.282197	0.926703
	0.0879408	0.0556526		0.128857	0.0664477		0.0964637	0.00805596		0.528691	0.14297		0.235086	0.060747		0.0239209	0.0639961

## Sheet: S1F Fig
		0	1	2	4	6	8	10	12
		4.47234	4.27127	1.73032	2.36098	1.29098	0.435726	0.739945	0.160419
		4.86352	4.26522	1.70052	2.31098	0.701723	0.607702	0.435624	0.140225
		5.15995	4.33321	1.73049	2.24998	1.25789	0.715227	1.04265	0.400218
	TOP1	4.83194	4.2899	1.72044	2.30732	1.08353	0.586218	0.739408	0.233621
		0.344895	0.037631	0.0172509	0.0555922	0.331069	0.140984	0.303516	0.144631
		3.35547	4.49047	3.41331	3.28161	2.62838	1.7776	1.89893	1.43844
		3.08538	5.13948	3.214	2.74138	2.62922	1.73759	2.10039	1.26937
		3.81091	4.21997	3.66259	3.08904	2.85937	1.98772	1.67337	1.55229
	UPF1	3.41725	4.61664	3.42997	3.03734	2.70566	1.8343	1.8909	1.42003
		0.366689	0.472557	0.22476	0.273803	0.133118	0.134361	0.213622	0.142357

## Sheet: S1G Fig
WT	upf2-1	upf3-1	upf1-1
0.0737		0.08381	0.11381
0.07442		0.07797	0.11957
0.08229		0.08137	0.11308
0.07182		0.10087	0.12759
0.06407		0.08109	0.11489
0.07993		0.09364	0.12964
0.06954		0.08069	0.12717
0.06534		0.08101	0.1418
0.06938		0.08069	0.12347
0.07997		0.07865	0.10318
0.0731		0.09084	0.13259
0.05863		0.08353	0.11484
0.07342		0.08461	0.1207
0.07358		0.08141	0.11612
0.07582		0.07462	0.11479
0.0719		0.08261	0.12173
0.0904		0.08617	0.11141
0.06443		0.0653	0.12876
0.09056		0.08992	0.11082
0.06774		0.08361	0.11273
0.08209		0.08701	0.10318
0.07062		0.09756	0.09729
0.05975		0.07841	0.11986
0.08613		0.08313	0.12366
0.07897		0.08381	0.12371
0.07797		0.08729	0.10916
0.07174		0.08561	0.10783
0.07981		0.10019	0.1391
0.08213		0.09444	0.10479
0.06802		0.06822	0.11048
0.07769		0.06143	0.10323
0.08073		0.08521	0.11519
0.08325		0.09	0.11293
0.0695		0.06179	0.12479
0.07346		0.08289	0.13298
0.08421		0.08629	0.11712
0.07598		0.09532	0.10921
0.07797		0.07673	0.11607
0.08049		0.07957	0.10126
0.07374		0.08481	0.11837
0.07709		0.06015	0.10857
0.0677		0.07074	0.12403
0.08237		0.06423	0.11249
0.07374		0.07598	0.11313
0.07741		0.07781	0.10185
0.1139		0.07925	0.11376
0.08065		0.08948	0.13893
0.07074		0.07901	0.10891
0.05995		0.07142	0.09573
0.07386		0.06447	0.09146
0.08145		0.07841	0.09386
0.08009		0.08273	0.10288
0.07845		0.06135	0.12347
0.08377		0.06902	0.12906
0.07837		0.08984	0.0993
0.08617		0.07693	0.09328
0.092		0.07414	0.10205
0.08916		0.09144	0.13557
0.08153		0.10887	0.12991
0.10095		0.08309	0.13695
0.08713		0.07829	0.09764
0.09744		0.06023	0.10362
0.09352		0.08697	0.12001
0.09488		0.09196	0.13853
0.06782		0.06115	0.11636
0.07498		0.08785	0.12023
0.06958		0.07246	0.10548
0.08509		0.07318	0.11925
0.06906		0.06427	0.11621
0.07602		0.08693	0.0945
0.08249		0.05983	0.0969
0.06922		0.08729	0.11852
0.06039		0.09884	0.10509
0.07897		0.06626	0.11962
0.06223		0.08677	0.10916
0.07602		0.05603	0.11332
0.07897		0.1155	0.10465
0.0727		0.07314	0.12567
0.08173		0.07058	0.1392
0.06762		0.0745	0.12268
0.08009		0.0912	0.10803
0.09232		0.07566	0.09852
0.07382		0.07713	0.11621
0.08033		0.0699	0.12315
0.08545		0.07981	0.09499
0.0747		0.08165	0.12224
0.06642		0.09716	0.13346
0.0703		0.08241	0.10955
0.06419		0.07586	0.12148
0.07242		0.06215	0.09661
0.07306		0.05515	0.10524
0.0651		0.08237	0.1254
0.06766		0.07626	0.12455
0.07897		0.07246	0.10994
0.07977		0.07518	0.11563
0.06922		0.07709	0.09813
0.06894		0.08944	0.1317
0.07646		0.08017	0.1094
0.05735		0.06886	0.10881
0.07933		0.07406	0.10337
0.09128		0.0685	0.11445
0.08141		0.07933	0.08288
0.07957		0.07709	0.11528
0.06391		0.06486	0.12014
0.06698		0.07769	0.10778
0.07701		0.06335	0.10161
0.09688		0.07973	0.09484
0.09872		0.07554	0.10082
0.08829		0.0733	0.12178
0.10091		0.08868	0.10229
0.08453		0.07298	0.12185
0.089		0.08161	0.10401
0.08597		0.07218	0.10092
0.08297		0.0898	0.12979
0.0998		0.06355	0.13317
0.08093		0.08417	0.13709
0.0994		0.07929	0.1119
0.07733		0.08333	0.10357
0.08341		0.08137	0.12687
0.0938		0.0653	0.11592
0.08565		0.08461	0.10514
0.07689		0.08349	0.10259
0.08645		0.0904	0.10675
0.08817		0.07773	0.11278
0.07689		0.05252	0.11234
0.08713		0.06379	0.11362
0.08765		0.07406	0.10053
0.0888		0.07973	0.11357
0.09624		0.08193	0.11886
0.08085		0.08305	0.1192
0.09816		0.07737	0.12352
0.07474		0.07857	0.13719
0.07925		0.06107	0.09048
0.08281		0.09124	0.10925
0.07638		0.06271	0.09764
0.08425		0.08573	0.12999
0.08836		0.07058	0.11107
0.09172		0.08681	0.11303
0.07929		0.08481	0.10239
0.08693		0.09864	0.1365
0.07146		0.07462	0.09592
0.0745		0.06582	0.10353
0.09404		0.09364	0.10622
0.08517		0.0755	0.0923
0.08833		0.07558	0.08597
0.06518		0.08509	0.10987
0.09312		0.06467	0.11376
0.0954		0.08097	0.08254
0.08689		0.08529	0.11438
0.07917		0.08693	0.10337
0.08825		0.07306	0.13013
0.07777		0.08497	0.08435
0.09524		0.06375	0.1142
0.07745		0.08077	0.10597
0.07098		0.07981	0.1245
0.08952		0.05144	0.12386
0.08361		0.08505	0.10269
0.0753		0.06259	0.10754
0.07793		0.08377	0.12273
0.08749		0.07318	0.10445
0.0665		0.06387	0.11425
0.07749		0.04544	0.11396
0.08597		0.05935	0.11788
0.08457		0.06718	0.09117
0.08821		0.08537	0.10563
0.08445		0.08237	0.11063
0.08121		0.096	0.11593
0.09872		0.07673	0.11254
0.07162		0.10191	0.13411
0.08813		0.08105	0.14744
0.09036		0.06714	0.12646
0.09816		0.09896	0.11666
0.09768		0.07877	0.09739
0.09404		0.07769	0.13543
0.06738		0.07126	0.11416
0.08769		0.07486	0.11724
0.08765		0.09668	0.117
0.08425		0.07685	0.11776
0.08924		0.07725	0.09783
0.08601		0.10119	0.12126
0.09348		0.07458	0.10112
0.08585		0.08085	0.08671
0.07969		0.08325	0.10744
0.097		0.08457	0.10881
0.07681		0.07174	0.10146
0.0717		0.08317	0.09631
0.09152		0.07342	0.10024
0.0894		0.06886	0.11156
0.07406		0.0659	0.10945
0.09284		0.06399	0.10979
0.07817		0.07685	0.1143
0.08173		0.07322	0.13216
0.07717		0.08273	0.10401
0.07725		0.07198	0.1145
0.08245		0.07841	0.09783
0.0711		0.07362	0.09994
0.07989		0.05395	0.1192
0.07813		0.08733	0.10764
0.08417		0.0906	0.09352
0.09132		0.06966	0.10274
0.08912		0.08193	0.14131
0.08257		0.0739	0.11867
0.08369		0.08793	0.1367
0.07494		0.08201	0.11068
0.07981		0.05619	0.09921
0.0914		0.08217	0.09651
0.08325		0.09928	0.10249
0.08245		0.09096	0.11072
0.08161		0.07949	0.12915
0.08713		0.07498	0.097
0.08892		0.07697	0.13687
0.08813		0.07586
0.07438		0.07362
0.09728		0.10055
0.000679428		0.06778
0.06359		0.08237
0.08673		0.07801
0.08625		0.09012
0.07642		0.08717
0.08329		0.07522
0.07665		0.08409
0.0751		0.0739
0.10667		0.07466
0.08829		0.07817
0.07741		0.07965
0.08053		0.06359
0.09048		0.09772
0.08773		0.07845
0.07498		0.08373
0.0695		0.07985
0.0902		0.0717
0.10087		0.08041
0.09008		0.07194
0.08653		0.08924
0.09184		0.07158
0.08836		0.08369
0.09564		0.07749
0.0886		0.08205
0.08197		0.08269
0.09944		0.07538
0.07889		0.06606
0.07374		0.07646
0.09364		0.07606
0.0918		0.07861
0.07669		0.07158
0.09564		0.09252
0.08041		0.0677
0.08421		0.0759
0.09968		0.0709
0.08213		0.07737
0.07945		0.07558
		0.08681
		0.06918
		0.08373
		0.08481
		0.06586
		0.06558
		0.07745
		0.07158
		0.08633
		0.06598
		0.07889
		0.08257
		0.08793
		0.07334
		0.0755
		0.07494
		0.06758
		0.07661
		0.07362
		0.09484
		0.0751
		0.06882
		0.07897
		0.06554
		0.06934
		0.05527
		0.0731

## Sheet: S1M Fig
WT	upf1-1	#2	#4	#5
0.10757	0.13812	0.103	0.10312	0.1027
0.10574	0.13682	0.10214	0.10196	0.09958
0.10246	0.1368	0.09882	0.09882	0.09752
0.10184	0.13478	0.09705	0.09825	0.09638
0.10172	0.13476	0.09434	0.09755	0.09582
0.10143	0.13414	0.0937	0.09736	0.09554
0.10131	0.13099	0.09255	0.09705	0.09398
0.1009	0.13059	0.09196	0.09685	0.09338
0.09984	0.1294	0.09188	0.09624	0.09325
0.09938	0.12799	0.0908	0.0939	0.09312
0.09899	0.12757	0.09005	0.0932	0.093
0.09787	0.12724	0.08954	0.09312	0.09299
0.0976	0.1262	0.08866	0.092	0.09282
0.09695	0.12592	0.08836	0.09126	0.09264
0.09612	0.12554	0.08836	0.09082	0.09231
0.096	0.12554	0.08778	0.0908	0.0921
0.09599	0.12489	0.08759	0.09073	0.09177
0.09575	0.1246	0.08724	0.09061	0.09149
0.09558	0.12446	0.08697	0.09011	0.09129
0.0949	0.124	0.08679	0.09005	0.09113
0.09487	0.12278	0.08638	0.08746	0.09096
0.09434	0.12263	0.08504	0.08697	0.09094
0.09412	0.12216	0.08437	0.0861	0.09085
0.09363	0.12177	0.0839	0.0855	0.09081
0.09294	0.12155	0.08341	0.08545	0.09063
0.09286	0.12146	0.08336	0.08533	0.09054
0.0926	0.12145	0.08325	0.08526	0.09048
0.09213	0.12088	0.08286	0.08462	0.09037
0.09171	0.12046	0.08272	0.08423	0.09033
0.09161	0.1204	0.08265	0.08406	0.09031
0.0914	0.12017	0.0825	0.0839	0.09026
0.09051	0.12	0.08247	0.08357	0.08993
0.09036	0.11995	0.08243	0.0834	0.08962
0.0902	0.11944	0.08242	0.08304	0.08907
0.09013	0.11911	0.08238	0.08247	0.08876
0.08985	0.11858	0.08216	0.08242	0.088
0.08969	0.11766	0.0816	0.0824	0.08795
0.08954	0.11766	0.0813	0.0816	0.08785
0.08941	0.11744	0.08123	0.0812	0.08757
0.08861	0.117	0.08098	0.08117	0.08729
0.08859	0.11688	0.08068	0.08102	0.08697
0.08838	0.11664	0.0803	0.08017	0.08696
0.0879	0.11656	0.0799	0.07988	0.08679
0.08726	0.11644	0.07976	0.07936	0.08623
0.08712	0.11598	0.07956	0.07892	0.08575
0.08709	0.11594	0.07935	0.07861	0.08555
0.08679	0.1158	0.07904	0.0786	0.08533
0.08661	0.11557	0.07892	0.07829	0.08528
0.08648	0.11516	0.07887	0.07816	0.08493
0.08633	0.11503	0.07782	0.07804	0.0848
0.08632	0.11502	0.0776	0.078	0.08456
0.08605	0.11488	0.07744	0.07775	0.08455
0.08586	0.11474	0.07688	0.07744	0.0844
0.08584	0.1143	0.07668	0.0773	0.0841
0.08583	0.11427	0.07618	0.07689	0.08381
0.08556	0.11377	0.07605	0.07674	0.08379
0.0853	0.1135	0.0758	0.07638	0.0837
0.08512	0.11346	0.07568	0.07618	0.08344
0.08469	0.11313	0.07566	0.07599	0.08329
0.08463	0.11285	0.07495	0.07565	0.08323
0.08435	0.11242	0.07401	0.0755	0.08313
0.0837	0.11225	0.07327	0.07534	0.08291
0.08303	0.11172	0.07325	0.07506	0.08283
0.083	0.11171	0.07302	0.07491	0.08265
0.08221	0.11145	0.07295	0.07445	0.08257
0.08188	0.11141	0.07267	0.07385	0.08248
0.0817	0.11137	0.07214	0.07352	0.08206
0.08163	0.11112	0.07199	0.07338	0.08205
0.0813	0.11076	0.07188	0.0732	0.08192
0.08119	0.11062	0.07151	0.0729	0.08178
0.08111	0.11036	0.07136	0.07275	0.08162
0.08109	0.11021	0.06936	0.07267	0.08157
0.08103	0.1102	0.06842	0.07214	0.0812
0.08089	0.11007	0.06826	0.07193	0.08114
0.08086	0.11005	0.06743	0.07183	0.08097
0.08071	0.11003	0.06711	0.07151	0.0805
0.08058	0.10995	0.06526	0.07147	0.08035
0.0803	0.10951	0.06424	0.07099	0.08013
0.0803	0.10949	0.06418	0.0707	0.07965
0.08004	0.10909	0.06382	0.07026	0.07909
0.08001	0.10908	0.06287	0.07	0.07831
0.07917	0.1081	0.06278	0.06999	0.07798
0.07904	0.10804	0.06277	0.06874	0.07794
0.07876	0.10803	0.06274	0.06822	0.07789
0.07875	0.10767	0.06255	0.06713	0.0778
0.07869	0.10747	0.06192	0.06526	0.07644
0.07859	0.10692	0.0618	0.06449	0.07626
0.07842	0.1069	0.06174	0.06422	0.07583
0.07838	0.10647	0.06146	0.06369	0.07521
0.07827	0.10623	0.0605	0.06346	0.07496
0.078	0.10619	0.05994	0.06291	0.07302
0.0779	0.10615	0.05785	0.06278	0.07286
0.07781	0.10591	0.0561	0.06277	0.07221
0.07735	0.10581	0.05363	0.06041	0.07174
0.07709	0.10575		0.05987	0.07119
0.07705	0.10571		0.05853	0.07043
0.07555	0.10547		0.05849	0.07015
0.07549	0.10518			0.06973
0.07531	0.10516			0.06895
0.07528	0.10489			0.06823
0.07464	0.10468			0.0679
0.07463	0.10457			0.06755
0.07451	0.10443			0.06746
0.07427	0.10439			0.06742
0.07404	0.1042			0.06487
0.07386	0.10417			0.06242
0.07347	0.104			0.06114
0.07331	0.10359			0.05884
0.07281	0.10359			0.10201
0.07189	0.10357
0.0718	0.10343
0.07142	0.10336
0.07095	0.10331
0.07009	0.10324
0.06921	0.10321
0.06906	0.10293
0.06897	0.10279
0.0689	0.10262
0.06869	0.10232
0.0685	0.10203
0.0685	0.10158
0.06808	0.10143
0.06791	0.10107
0.06769	0.10105
0.06727	0.10081
0.06688	0.1008
0.06673	0.10065
0.06664	0.10056
0.06613	0.1002
0.06586	0.0995
0.06555	0.09914
0.06538	0.09897
0.06535	0.09892
0.06517	0.09888
0.06356	0.09846
0.06257	0.09827
0.06156	0.09775
0.0612	0.0977
0.06078	0.09769
0.05926	0.09768
0.05568	0.09751
0.05497	0.09727
	0.09715
	0.09707
	0.09672
	0.0962
	0.09578
	0.09575
	0.09538
	0.09519
	0.09508
	0.09491
	0.09482
	0.09465
	0.09461
	0.09442
	0.09387
	0.09378
	0.09341
	0.09314
	0.09299
	0.09268
	0.09228
	0.09226
	0.09092
	0.09087
	0.09059
	0.09045
	0.09012
	0.09011
	0.08984
	0.08877
	0.08868
	0.08623
	0.08458
	0.08393
	0.08391
	0.08268

## Sheet: S2A Fig
	WT	ttg2
	1.00298	0.05517
	1.03256	0.03211
	0.96873	0.088037
avg	1.00142	0.058439
sd	0.0319435	0.0281064

## Sheet: S2C Fig
TTG2	0	1	2	4	6	8	10	12
	0.0076911	0.002843	0.300642	0.840746	0.299678	0.0285563	0.0314917	0.0765397
	0.00810448	0.003011	0.428528	0.948944	0.383935	0.0203544	0.0273505	0.10324
	0.00717276	0.003326	0.354281	0.87127	0.368259	0.0253428	0.0269563	0.0965863
WT	0.00765611	0.00306	0.36115	0.886987	0.350624	0.0247512	0.0285995	0.0921218
	0.000466843	0.0002452	0.0642192	0.0557851	0.0448111	0.00413281	0.00251242	0.0138985

## Sheet: S3A Fig
				upf1-1 gUPF1-nls-3FLAG	sd
P1	2.18548	2.04434	1.27781	1.83588	0.48842
P2	2.828	2.59287	2.90265	2.77451	0.16167
P3	1.10336	1.74782	2.0749	1.64203	0.49433
P4	1.76345	1.52938	1.01074	1.43452	0.38521
P5	8.02156	8.28704	11.6722	9.32694	2.03541
P6	5.14836	5.91137	6.57807	5.87927	0.7154
P7	5.27631	3.66194	3.60752	4.18192	0.94816
P8	1.24684	1.09961	1.26336	1.20327	0.09015
P9	1.35862	0.95786	0.83253	1.04967	0.2748
P10	2.79377	3.19677	3.71633	3.23562	0.46251
P11	2.47203	2.89035	4.20956	3.19065	0.90686
P12	3.27348	4.51761	5.48288	4.42466	1.10763
P13	2.52583	1.31663	1.97354	1.93867	0.60535
P14	2.75084	3.26939	2.97193	2.99739	0.26021
P15	2.40216	2.11282	1.30471	1.9399	0.56879
P16	0.34226	0.37732	0.43091	0.3835	0.04465
P17	0.94967	0.76851	0.47163	0.72994	0.24134
P18	4.70545	7.06836	6.00283	5.92555	1.18335
P19	2.58122	3.22902	3.72984	3.18003	0.57587
P20	2.10662	2.35467	2.26449	2.24193	0.12555
TUB2	1.02717	0.9919	0.98477	1.00128	0.0227

## Sheet: S3B Fig
		WT	top	u1-1
		1.25995	0.02671	0.630295
		1.00025	0.0309573	0.620243
		0.740046	0.0293721	0.6096
	S1+6	1.00008	0.0290132	0.620046
		0.259954	0.00214628	0.0103491
		0.938693
		1.00434
		1.05697
	S3+6	1
		0.0592574
			1.11002
			0.887445
			1.00254
	S4+6		1
			0.111309
		0.000677766	1.0037	0.34708
		0.000682436	0.992709	0.360025
		0.00062901	1.0036	0.372092
	S6+7	0.000663071	1	0.359732
		2.95897e-05	0.0063148	0.0125088
		0.272086		0.926047
		0.29513		0.976545
		0.225085		1.09741
	S6+8	0.2641		1
		0.0356986		0.0880551
		0.997315		0.249193
		1.04564		0.193717
		0.957046		0.307365
	S6+10	1		0.250092
		0.0443578		0.0568295

[truncated: 9 more sheets: S3C Fig, S4A Fig, S4B Fig, S4C Fig, S4E Fig, S4F Fig, S6C Fig, S6D Fig, S8A Fig]
